# Supplementary material for: Mechanisms of Binding Specificity among bHLH Transcription Factors
Source: Int J Mol Sci. 2021 Aug 24;22(17):9150. doi: 10.3390/ijms22179150 (PMC8431614; doi:10.3390/ijms22179150)
Supplement: Supplementary file 1 [file ijms-22-09150-s001.zip]

Archive with 1 entries (1 files):
- ijms-1337287-supplementary.xlsx
