# Supplementary material for: Mechanisms of Binding Specificity among bHLH Transcription Factors
Source: Int J Mol Sci. 2021 Aug 24;22(17):9150. doi: 10.3390/ijms22179150 (PMC8431614; doi:10.3390/ijms22179150)
Supplement: Supplementary file 1 [file ijms-22-09150-s001.zip › ijms-1337287-supplementary.xlsx]

## Sheet: Sheet1
Table S1. Information on Chip-seq experiments on bHLH obtained from GTRD (https://gtrd.biouml.org/#!)
	gene_name	species	tf_class	source	title	antibody	peakcaller	item_count	path	GEO_id	ENCODE	PUBMED	uniprot_id
EXP000031	TAL1	Mus musculus	A	stem cell	embryonic stem cell-derived haematopoietic cells	scl	MACS2	2776	http://gtrd.biouml.org/downloads/20.06/gtrdHub/mm10/bigBed/ChIP-seq/Peaks/MACS2/PEAKS035359_Tal1_P22091_MACS2_236.bb	GSE15806; GSM397032; GSM397033	NULL	19346495	P22091
EXP000085	TAL1	Mus musculus	A	bone marrow	Lin- bone marrow hematopoietic progenitor cells	anti-Scl/Tal1	MACS2	6477	http://gtrd.biouml.org/downloads/20.06/gtrdHub/mm10/bigBed/ChIP-seq/Peaks/MACS2/PEAKS035259_Tal1_P22091_MACS2_549.bb	GSE26031; GSM641910	NULL	21186366	P22091
EXP000095	ARNTL	Mus musculus	C	liver	liver	BMAL1	MACS2	575	http://gtrd.biouml.org/downloads/20.06/gtrdHub/mm10/bigBed/ChIP-seq/Peaks/MACS2/PEAKS035453_Arntl_Q9WTL8_MACS2_5.bb	GSE26602; GSM654880; GSM654881	NULL	21364973	Q9WTL8
EXP000096	ARNTL	Mus musculus	C	liver	liver	BMAL1	MACS2	913	http://gtrd.biouml.org/downloads/20.06/gtrdHub/mm10/bigBed/ChIP-seq/Peaks/MACS2/PEAKS035452_Arntl_Q9WTL8_MACS2_5.bb	GSE26602; GSM654882; GSM654883	NULL	21364973	Q9WTL8
EXP000097	ARNTL	Mus musculus	C	liver	liver	BMAL1	MACS2	433	http://gtrd.biouml.org/downloads/20.06/gtrdHub/mm10/bigBed/ChIP-seq/Peaks/MACS2/PEAKS035451_Arntl_Q9WTL8_MACS2_5.bb	GSE26602; GSM654884; GSM654885	NULL	21364973	Q9WTL8
EXP000098	ARNTL	Mus musculus	C	liver	liver	BMAL1	MACS2	29	http://gtrd.biouml.org/downloads/20.06/gtrdHub/mm10/bigBed/ChIP-seq/Peaks/MACS2/PEAKS035448_Arntl_Q9WTL8_MACS2_5.bb	GSE26602; GSM654886; GSM654887	NULL	21364973	Q9WTL8
EXP000099	ARNTL	Mus musculus	C	liver	liver	BMAL1	MACS2	11	http://gtrd.biouml.org/downloads/20.06/gtrdHub/mm10/bigBed/ChIP-seq/Peaks/MACS2/PEAKS035447_Arntl_Q9WTL8_MACS2_5.bb	GSE26602; GSM654888; GSM654889	NULL	21364973	Q9WTL8
EXP000100	ARNTL	Mus musculus	C	liver	liver	BMAL1	MACS2	86	http://gtrd.biouml.org/downloads/20.06/gtrdHub/mm10/bigBed/ChIP-seq/Peaks/MACS2/PEAKS035393_Arntl_Q9WTL8_MACS2_5.bb	GSE26602; GSM654890; GSM654891	NULL	21364973	Q9WTL8
EXP000168	TAL1	Mus musculus	A	embryonic cell	fetal liver erythroblasts	scl	MACS2	2416	http://gtrd.biouml.org/downloads/20.06/gtrdHub/mm10/bigBed/ChIP-seq/Peaks/MACS2/PEAKS035346_Tal1_P22091_MACS2_300.bb	GSE18720; GSM464634	NULL	20566737	P22091
EXP000170	TAL1	Mus musculus	A	embryonic cell	fetal liver erythroblasts	scl	MACS2	805	http://gtrd.biouml.org/downloads/20.06/gtrdHub/mm10/bigBed/ChIP-seq/Peaks/MACS2/PEAKS035234_Tal1_P22091_MACS2_300.bb	GSE18720; GSM464636	NULL	20566737	P22091
EXP000226	TAL1	Homo sapiens	A	cell line	Jurkat (T-cells)	anti-TAL1 Ab (Santa Cruz sc-12984)	MACS2	810	http://gtrd.biouml.org/downloads/20.06/gtrdHub/hg38/bigBed/ChIP-seq/Peaks/MACS2/PEAKS033183_TAL1_P17542_MACS2_509.bb	GSE25000; GSM614003	NULL	21179004	P17542
EXP000227	TAL1	Homo sapiens	A	stem cell	proerythroblasts	anti-TAL1 Ab (Santa Cruz sc-12984)	MACS2	5572	http://gtrd.biouml.org/downloads/20.06/gtrdHub/hg38/bigBed/ChIP-seq/Peaks/MACS2/PEAKS033184_TAL1_P17542_MACS2_743.bb	GSE25000; GSM614004	NULL	21179004	P17542
EXP000249	HIF1A	Homo sapiens	C	cell line	MCF7 (Invasive ductal breast carcinoma)	HIF-1 alpha	NA	NA	NA	GSE28352; GSM700944	NULL	21447827	Q16665
EXP000250	EPAS1	Homo sapiens	C	cell line	MCF7 (Invasive ductal breast carcinoma)	HIF-2 alpha	NA	NA	NA	GSE28352; GSM700945	NULL	21447827	Q99814
EXP000252	ARNT	Homo sapiens	C	cell line	MCF7 (Invasive ductal breast carcinoma)	HIF-1 beta	NA	NA	NA	GSE28352; GSM700947	NULL	21447827	P27540
EXP000295	MYC	Homo sapiens	B	cell line	WA01 (H1, human embryonic stem cells)	MYC	MACS2	58	http://gtrd.biouml.org/downloads/20.06/gtrdHub/hg38/bigBed/ChIP-seq/Peaks/MACS2/PEAKS033125_MYC_P01106_MACS2_376.bb	GSE17917; GSM447585	NULL	19829295	P01106
EXP000311	MYC	Homo sapiens	B	cell line	K562 (myelogenous leukemia)	Myc	MACS2	29729	http://gtrd.biouml.org/downloads/20.06/gtrdHub/hg38/bigBed/ChIP-seq/Peaks/MACS2/PEAKS033282_MYC_P01106_MACS2_514.bb	GSE19547; GSM487427	NULL	20139302	P01106
EXP000331	ATOH1	Mus musculus	A	cerebellum	cerebellum	Sigma F9291	MACS2	10566	http://gtrd.biouml.org/downloads/20.06/gtrdHub/mm10/bigBed/ChIP-seq/Peaks/MACS2/PEAKS035427_Atoh1_P48985_MACS2_25.bb	GSE22111; GSM549935; GSM549936	NULL	21300888	P48985
EXP000337	LYL1	Mus musculus	A	stem cell	embryonic stem cell-derived haematopoietic cells	lyl1	MACS2	767	http://gtrd.biouml.org/downloads/20.06/gtrdHub/mm10/bigBed/ChIP-seq/Peaks/MACS2/PEAKS035438_Lyl1_P27792_MACS2_236.bb	GSE22178; GSM552238	NULL	20887958	P27792
EXP000341	TAL1	Mus musculus	A	stem cell	embryonic stem cell-derived haematopoietic cells	scl	MACS2	1527	http://gtrd.biouml.org/downloads/20.06/gtrdHub/mm10/bigBed/ChIP-seq/Peaks/MACS2/PEAKS035268_Tal1_P22091_MACS2_236.bb	GSE22178; GSM552242	NULL	20887958	P22091
EXP000355	TAL1	Homo sapiens	A	hematopoietic system	megakaryocytes	SCL	MACS2	1640	http://gtrd.biouml.org/downloads/20.06/gtrdHub/hg38/bigBed/ChIP-seq/Peaks/MACS2/PEAKS033229_TAL1_P17542_MACS2_598.bb	GSE24674; GSM607953	NULL	21571218	P17542
EXP000414	NCOA1	Homo sapiens	B	cell line	LY-2 (invasive ductal carcinoma)	sc-8995	MACS2	38640	http://gtrd.biouml.org/downloads/20.06/gtrdHub/hg38/bigBed/ChIP-seq/Peaks/MACS2/PEAKS033199_NCOA1_Q15788_MACS2_563.bb	GSE28987; GSM717978	NULL	22072566	Q15788
EXP000415	NCOA1	Homo sapiens	B	cell line	LY-2 (invasive ductal carcinoma)	SRC1	MACS2	20817	http://gtrd.biouml.org/downloads/20.06/gtrdHub/hg38/bigBed/ChIP-seq/Peaks/MACS2/PEAKS033198_NCOA1_Q15788_MACS2_563.bb	GSE28987; GSM717979	NULL	22072566	Q15788
EXP000434	NEUROD1	Mus musculus	A	pancreas	pancreatic islets	NeuroD1 (Santa Cruz sc-1084 X lot H1709)	MACS2	30131	http://gtrd.biouml.org/downloads/20.06/gtrdHub/mm10/bigBed/ChIP-seq/Peaks/MACS2/PEAKS035430_Neurod1_Q60867_MACS2_898.bb	GSE30298; GSM751036	NULL	NULL	Q60867
EXP000438	MAX	Homo sapiens	B	cell line	GM12878 (female B-cells lymphoblastoid cell line)	Max	MACS2	51208	http://gtrd.biouml.org/downloads/20.06/gtrdHub/hg38/bigBed/ChIP-seq/Peaks/MACS2/PEAKS033260_MAX_P61244_MACS2_356.bb	GSE30399; GSM754333	NULL	21811232	P61244
EXP000439	MYC	Homo sapiens	B	cell line	GM12878 (female B-cells lymphoblastoid cell line)	c-Myc	MACS2	34925	http://gtrd.biouml.org/downloads/20.06/gtrdHub/hg38/bigBed/ChIP-seq/Peaks/MACS2/PEAKS033255_MYC_P01106_MACS2_356.bb	GSE30399; GSM754334	NULL	21811232	P01106
EXP000440	TCF3	Mus musculus	A	immune system	T-cells	sc-349x	MACS2	530	http://gtrd.biouml.org/downloads/20.06/gtrdHub/mm10/bigBed/ChIP-seq/Peaks/MACS2/PEAKS035410_Tcf3_P15806_MACS2_44.bb	GSE30518; GSM756892	NULL	21857655	P15806
EXP000441	TCF3	Mus musculus	A	immune system	T-cells	sc-349x	MACS2	50	http://gtrd.biouml.org/downloads/20.06/gtrdHub/mm10/bigBed/ChIP-seq/Peaks/MACS2/PEAKS035411_Tcf3_P15806_MACS2_44.bb	GSE30518; GSM756893	NULL	21857655	P15806
EXP000486	MYC	Mus musculus	B	stem cell	mESCs (mouse embryonic stem cells)	custom made against c-Myc	MACS2	1492	http://gtrd.biouml.org/downloads/20.06/gtrdHub/mm10/bigBed/ChIP-seq/Peaks/MACS2/PEAKS035191_Myc_P01108_MACS2_2.bb	GSE11431; GSM288356	NULL	18555785	P01108
EXP000487	MYCN	Mus musculus	B	stem cell	mESCs (mouse embryonic stem cells)	custom made against n-Myc	MACS2	6786	http://gtrd.biouml.org/downloads/20.06/gtrdHub/mm10/bigBed/ChIP-seq/Peaks/MACS2/PEAKS035192_Mycn_P03966_MACS2_2.bb	GSE11431; GSM288357	NULL	18555785	P03966
EXP000613	TAL1	Homo sapiens	A	umbilical cord blood	CD133+ umbilical cord blood cells	TAL1	MACS2	12	http://gtrd.biouml.org/downloads/20.06/gtrdHub/hg38/bigBed/ChIP-seq/Peaks/MACS2/PEAKS033361_TAL1_P17542_MACS2_154.bb	GSE26014; GSM638308; GSM638309	NULL	21241896	P17542
EXP000782	ASCL2	Mus musculus	A	immune system	B-cells	ASH2	MACS2	29768	http://gtrd.biouml.org/downloads/20.06/gtrdHub/mm10/bigBed/ChIP-seq/Peaks/MACS2/PEAKS035363_Ascl2_O35885_MACS2_41.bb	GSE20852; GSM566970	NULL	20671152	O35885
EXP000799	NPAS4	Mus musculus	unclassified	brain	cortical neurons	npas4	NA	NA	NA	GSE21161; GSM530182	NULL	20393465	Q8BGD7
EXP000800	NPAS4	Mus musculus	unclassified	brain	cortical neurons	npas4	NA	NA	NA	GSE21161; GSM530183; GSM530184	NULL	20393465	Q8BGD7
EXP000854	MYOD1	Mus musculus	A	cell line	MC1R(20):tetMyod1(14) (embryonic stem cells)	MyoD	MACS2	8298	http://gtrd.biouml.org/downloads/20.06/gtrdHub/mm10/bigBed/ChIP-seq/Peaks/MACS2/PEAKS035237_Myod1_P10085_MACS2_580.bb	GSE21614; GSM590104	NULL	22036565	P10085
EXP000856	MYOD1	Mus musculus	A	cell line	C2C12 (myoblasts)	MyoD	MACS2	9490	http://gtrd.biouml.org/downloads/20.06/gtrdHub/mm10/bigBed/ChIP-seq/Peaks/MACS2/PEAKS035320_Myod1_P10085_MACS2_1153.bb	GSE21614; GSM539539; GSM539540	NULL	22036565	P10085
EXP000861	TCF3	Mus musculus	A	immune system	pre-pro-B-cells	E2A.E12(V-18) (sc-349)	NA	NA	NA	GSE21978; GSM546517	NULL	20543837	P15806
EXP000862	TCF3	Mus musculus	A	immune system	pro-B cells	E2A.E12(V-18) (sc-349)	NA	NA	NA	GSE21978; GSM546523	NULL	20543837	P15806
EXP000866	TCF3	Mus musculus	A	immune system	pre-pro-B-cells	E2A.E12(V-18) (sc-349)	MACS2	30049	http://gtrd.biouml.org/downloads/20.06/gtrdHub/mm10/bigBed/ChIP-seq/Peaks/MACS2/PEAKS035362_Tcf3_P15806_MACS2_198.bb	GSE21978; GSM546535	NULL	20543837	P15806
EXP000867	TCF3	Mus musculus	A	immune system	pre-pro-B-cells	E2A.E12(V-18) (sc-349)	MACS2	8770	http://gtrd.biouml.org/downloads/20.06/gtrdHub/mm10/bigBed/ChIP-seq/Peaks/MACS2/PEAKS035368_Tcf3_P15806_MACS2_198.bb	GSE21978; GSM546536	NULL	20543837	P15806
EXP000868	TCF3	Mus musculus	A	immune system	CD4+ CD8+ T cells	E2A.E12(V-18) (sc-349)	MACS2	6553	http://gtrd.biouml.org/downloads/20.06/gtrdHub/mm10/bigBed/ChIP-seq/Peaks/MACS2/PEAKS035250_Tcf3_P15806_MACS2_171.bb	GSE21978; GSM546539	NULL	20543837	P15806
EXP000911	TAL1	Homo sapiens	A	stem cell	CD36+ erythroid cells	sc-12984	MACS2	15399	http://gtrd.biouml.org/downloads/20.06/gtrdHub/hg38/bigBed/ChIP-seq/Peaks/MACS2/PEAKS033211_TAL1_P17542_MACS2_168.bb	GSE26501; GSM651544	NULL	21795385	P17542
EXP000912	TAL1	Homo sapiens	A	stem cell	CD36+ erythroid cells	sc-12984	MACS2	34695	http://gtrd.biouml.org/downloads/20.06/gtrdHub/hg38/bigBed/ChIP-seq/Peaks/MACS2/PEAKS033208_TAL1_P17542_MACS2_168.bb	GSE26501; GSM651545	NULL	21795385	P17542
EXP000919	TAL1	Homo sapiens	A	stem cell	CD34+ hematopoietic stem cells	sc-12984	MACS2	575	http://gtrd.biouml.org/downloads/20.06/gtrdHub/hg38/bigBed/ChIP-seq/Peaks/MACS2/PEAKS033261_TAL1_P17542_MACS2_166.bb	GSE26501; GSM710611	NULL	21795385	P17542
EXP000976	TAL1	Mus musculus	A	cell line	G1E (embryonic stem cells)	TAL1	MACS2	6834	http://gtrd.biouml.org/downloads/20.06/gtrdHub/mm10/bigBed/ChIP-seq/Peaks/MACS2/PEAKS035442_Tal1_P22091_MACS2_265.bb	GSE30142; GSM746555; GSM746556	NULL	21795386	P22091
EXP000979	TAL1	Mus musculus	A	cell line	G1E-ER4 (embryonic stem cells)	TAL1	MACS2	5843	http://gtrd.biouml.org/downloads/20.06/gtrdHub/mm10/bigBed/ChIP-seq/Peaks/MACS2/PEAKS035445_Tal1_P22091_MACS2_319.bb	GSE30142; GSM746571; GSM746572	NULL	21795386	P22091
EXP000981	TAL1	Mus musculus	A	hematopoietic system	erythroblasts	TAL1	MACS2	3451	http://gtrd.biouml.org/downloads/20.06/gtrdHub/mm10/bigBed/ChIP-seq/Peaks/MACS2/PEAKS035330_Tal1_P22091_MACS2_266.bb	GSE30142; GSM746583; GSM746584	NULL	21795386	P22091
EXP000983	MYC	Homo sapiens	B	cell line	WA01 (H1, human embryonic stem cells)	sc-764X	MACS2	43917	http://gtrd.biouml.org/downloads/20.06/gtrdHub/hg38/bigBed/ChIP-seq/Peaks/MACS2/PEAKS033222_MYC_P01106_MACS2_376.bb	GSE30226; GSM748531	NULL	21750106	P01106
EXP000986	MYC	Homo sapiens	B	cell line	HUVEC-C (HUVEC, umbilical vein endothelial cells)	sc-764X	MACS2	22933	http://gtrd.biouml.org/downloads/20.06/gtrdHub/hg38/bigBed/ChIP-seq/Peaks/MACS2/PEAKS033221_MYC_P01106_MACS2_472.bb	GSE30226; GSM748547	NULL	21750106	P01106
EXP000989	MYC	Homo sapiens	B	skin	normal epidermal keratinocytes	sc-764X	MACS2	17495	http://gtrd.biouml.org/downloads/20.06/gtrdHub/hg38/bigBed/ChIP-seq/Peaks/MACS2/PEAKS033220_MYC_P01106_MACS2_673.bb	GSE30226; GSM748557	NULL	21750106	P01106
EXP000990	MYC	Homo sapiens	B	cell line	GM12878 (female B-cells lymphoblastoid cell line)	sc-764X	MACS2	6402	http://gtrd.biouml.org/downloads/20.06/gtrdHub/hg38/bigBed/ChIP-seq/Peaks/MACS2/PEAKS033355_MYC_P01106_MACS2_356.bb	GSE30226; GSM748526; GSM748527	NULL	21750106	P01106
EXP000991	MYC	Homo sapiens	B	cell line	HeLa S3 (cervical adenocarcinoma)	sc-764X	MACS2	3835	http://gtrd.biouml.org/downloads/20.06/gtrdHub/hg38/bigBed/ChIP-seq/Peaks/MACS2/PEAKS033356_MYC_P01106_MACS2_423.bb	GSE30226; GSM748533; GSM748534	NULL	21750106	P01106
EXP000993	MYC	Homo sapiens	B	cell line	HepG2 (hepatoblastoma)	sc-764X	MACS2	7568	http://gtrd.biouml.org/downloads/20.06/gtrdHub/hg38/bigBed/ChIP-seq/Peaks/MACS2/PEAKS033354_MYC_P01106_MACS2_430.bb	GSE30226; GSM748540; GSM748541; GSM748542	NULL	21750106	P01106
EXP000994	MYC	Homo sapiens	B	cell line	K562 (myelogenous leukemia)	sc-764X	MACS2	17080	http://gtrd.biouml.org/downloads/20.06/gtrdHub/hg38/bigBed/ChIP-seq/Peaks/MACS2/PEAKS033351_MYC_P01106_MACS2_514.bb	GSE30226; GSM748551; GSM748552; GSM748553	NULL	21750106	P01106
EXP000995	MYC	Homo sapiens	B	cell line	Raji (Burkitt lymphoma)	sc-764	MACS2	20625	http://gtrd.biouml.org/downloads/20.06/gtrdHub/hg38/bigBed/ChIP-seq/Peaks/MACS2/PEAKS033352_MYC_P01106_MACS2_767.bb	GSE30726; GSM762707	NULL	22102868	P01106
EXP000996	MYC	Homo sapiens	B	cell line	CA-46 (Burkitt lymphoma)	sc-764	MACS2	2372	http://gtrd.biouml.org/downloads/20.06/gtrdHub/hg38/bigBed/ChIP-seq/Peaks/MACS2/PEAKS033349_MYC_P01106_MACS2_144.bb	GSE30726; GSM762708	NULL	22102868	P01106
EXP000997	MYC	Homo sapiens	B	cell line	Blue1 (sporadic Burkitt lymphoma)	sc-764	MACS2	3855	http://gtrd.biouml.org/downloads/20.06/gtrdHub/hg38/bigBed/ChIP-seq/Peaks/MACS2/PEAKS033350_MYC_P01106_MACS2_100.bb	GSE30726; GSM762709	NULL	22102868	P01106
EXP000998	MYC	Homo sapiens	B	cell line	BL41(Burkitt lymphoma)	sc-764	MACS2	20153	http://gtrd.biouml.org/downloads/20.06/gtrdHub/hg38/bigBed/ChIP-seq/Peaks/MACS2/PEAKS033347_MYC_P01106_MACS2_94.bb	GSE30726; GSM762710	NULL	22102868	P01106
EXP000999	MYC	Homo sapiens	B	cell line	Ramos (Burkitt lymphoma)	sc-764	MACS2	5725	http://gtrd.biouml.org/downloads/20.06/gtrdHub/hg38/bigBed/ChIP-seq/Peaks/MACS2/PEAKS033348_MYC_P01106_MACS2_768.bb	GSE30726; GSM762711	NULL	22102868	P01106
EXP001005	OLIG2	Mus musculus	A	cell line	Ainv15 (embryonic stem cells)	Olig2 (Millipore, ab9610)	MACS2	44993	http://gtrd.biouml.org/downloads/20.06/gtrdHub/mm10/bigBed/ChIP-seq/Peaks/MACS2/PEAKS035423_Olig2_Q9EQW6_MACS2_60.bb	GSE30882; GSM766058	NULL	22081127	Q9EQW6
EXP001006	OLIG2	Mus musculus	A	cell line	Ainv15 (embryonic stem cells)	anti-V5 (Abcam, ab15828)	MACS2	12743	http://gtrd.biouml.org/downloads/20.06/gtrdHub/mm10/bigBed/ChIP-seq/Peaks/MACS2/PEAKS035422_Olig2_Q9EQW6_MACS2_60.bb	GSE30882; GSM766059	NULL	22081127	Q9EQW6
EXP001022	MYC	Homo sapiens	B	cell line	MCF7 (Invasive ductal breast carcinoma)	cMYC	MACS2	50461	http://gtrd.biouml.org/downloads/20.06/gtrdHub/hg38/bigBed/ChIP-seq/Peaks/MACS2/PEAKS033172_MYC_P01106_MACS2_113.bb	GSE32692; GSM808754; GSM808755	NULL	22090374	P01106
EXP001024	MYC	Homo sapiens	B	cell line	FB8470 (fibroblasts)	cMYC	MACS2	2391	http://gtrd.biouml.org/downloads/20.06/gtrdHub/hg38/bigBed/ChIP-seq/Peaks/MACS2/PEAKS033167_MYC_P01106_MACS2_297.bb	GSE32692; GSM808761; GSM808762	NULL	22090374	P01106
EXP001026	MYC	Homo sapiens	B	cell line	FB0167P (progeria fibroblasts)	cMYC	MACS2	17690	http://gtrd.biouml.org/downloads/20.06/gtrdHub/hg38/bigBed/ChIP-seq/Peaks/MACS2/PEAKS033169_MYC_P01106_MACS2_296.bb	GSE32692; GSM808766; GSM808767	NULL	22090374	P01106
EXP001028	MYC	Homo sapiens	B	cell line	D54 (H54, Human glioblastoma)	cMYC	MACS2	3288	http://gtrd.biouml.org/downloads/20.06/gtrdHub/hg38/bigBed/ChIP-seq/Peaks/MACS2/PEAKS033175_MYC_P01106_MACS2_391.bb	GSE32692; GSM808773; GSM808774	NULL	22090374	P01106
EXP010009	BHLHE40	Mus musculus	unclassified	cell line	CH12.LX (Mouse lymphoma)	NB100-1800	MACS2	37557	http://gtrd.biouml.org/downloads/20.06/gtrdHub/mm10/bigBed/ChIP-seq/Peaks/MACS2/PEAKS036671_Bhlhe40_O35185_MACS2_1144.bb	GSE912922	wgEncodeEM001979; ENCSR000ERC	NULL	O35185
EXP010010	TCF12	Homo sapiens	A	cell line	HepG2 (hepatoblastoma)	sc-357	MACS2	5277	http://gtrd.biouml.org/downloads/20.06/gtrdHub/hg38/bigBed/ChIP-seq/Peaks/MACS2/PEAKS033422_TCF12_Q99081_MACS2_430.bb	GSE803336	wgEncodeEH001544; ENCSR000BJG	NULL	Q99081
EXP010011	TCF12	Homo sapiens	A	cell line	HepG2 (hepatoblastoma)	sc-357	MACS2	13623	http://gtrd.biouml.org/downloads/20.06/gtrdHub/hg38/bigBed/ChIP-seq/Peaks/MACS2/PEAKS033423_TCF12_Q99081_MACS2_430.bb	GSE803336	wgEncodeEH001544; ENCSR000BJG	NULL	Q99081
EXP010013	USF1	Homo sapiens	B	cell line	HepG2 (hepatoblastoma)	sc-229	MACS2	43455	http://gtrd.biouml.org/downloads/20.06/gtrdHub/hg38/bigBed/ChIP-seq/Peaks/MACS2/PEAKS033425_USF1_P22415_MACS2_430.bb	GSE803527	wgEncodeEH001472; ENCSR000BGM	NULL	P22415
EXP010014	TAL1	Mus musculus	A	cell line	G1E (embryonic stem cells)	sc-12984	MACS2	11478	http://gtrd.biouml.org/downloads/20.06/gtrdHub/mm10/bigBed/ChIP-seq/Peaks/MACS2/PEAKS035461_Tal1_P22091_MACS2_265.bb	GSE923579	wgEncodeEM001930; ENCSR000DIN	NULL	P22091
EXP010018	USF1	Homo sapiens	B	cell line	SK-N-SH (neuroblastoma)	sc-8983	MACS2	57295	http://gtrd.biouml.org/downloads/20.06/gtrdHub/hg38/bigBed/ChIP-seq/Peaks/MACS2/PEAKS033426_USF1_P22415_MACS2_665.bb	GSE803472	wgEncodeEH001621; ENCSR000BMF	NULL	P22415
EXP010031	USF2	Mus musculus	B	cell line	MEL cell line	ab60931	MACS2	657	http://gtrd.biouml.org/downloads/20.06/gtrdHub/mm10/bigBed/ChIP-seq/Peaks/MACS2/PEAKS035463_Usf2_Q64705_MACS2_1174.bb	GSE912892	wgEncodeEM001960; ENCSR000ETW	NULL	Q64705
EXP010035	MYC	Homo sapiens	B	cell line	K562 (myelogenous leukemia)	sc-764	MACS2	6817	http://gtrd.biouml.org/downloads/20.06/gtrdHub/hg38/bigBed/ChIP-seq/Peaks/MACS2/PEAKS033437_MYC_P01106_MACS2_514.bb	GSE935428	wgEncodeEH000659; ENCSR000FAZ	NULL	P01106
EXP010044	MYOG	Mus musculus	A	cell line	C2C12 (myoblasts)	sc-12732	MACS2	42	http://gtrd.biouml.org/downloads/20.06/gtrdHub/mm10/bigBed/ChIP-seq/Peaks/MACS2/PEAKS036673_Myog_P12979_MACS2_1153.bb	GSE915166	wgEncodeEM002131; ENCSR000AIF	NULL	P12979
EXP010057	MXI1	Homo sapiens	B	cell line	K562 (myelogenous leukemia)	AF4185	MACS2	12145	http://gtrd.biouml.org/downloads/20.06/gtrdHub/hg38/bigBed/ChIP-seq/Peaks/MACS2/PEAKS033448_MXI1_P50539_MACS2_514.bb	GSE935497	wgEncodeEH001827; ENCSR000EGZ	NULL	P50539
EXP010064	MAX	Homo sapiens	B	cell line	HeLa S3 (cervical adenocarcinoma)	sc-197	MACS2	59384	http://gtrd.biouml.org/downloads/20.06/gtrdHub/hg38/bigBed/ChIP-seq/Peaks/MACS2/PEAKS033450_MAX_P61244_MACS2_423.bb	GSE935318	wgEncodeEH000646; ENCSR000EZF	NULL	P61244
EXP010075	MXI1	Homo sapiens	B	cell line	HeLa S3 (cervical adenocarcinoma)	AF4185	MACS2	22028	http://gtrd.biouml.org/downloads/20.06/gtrdHub/hg38/bigBed/ChIP-seq/Peaks/MACS2/PEAKS033456_MXI1_P50539_MACS2_423.bb	GSE935498	wgEncodeEH001826; ENCSR000ECU	NULL	P50539
EXP010081	TAL1	Homo sapiens	A	cell line	K562 (myelogenous leukemia)	sc-12984	MACS2	34174	http://gtrd.biouml.org/downloads/20.06/gtrdHub/hg38/bigBed/ChIP-seq/Peaks/MACS2/PEAKS033460_TAL1_P17542_MACS2_514.bb	GSE935496	wgEncodeEH001824; ENCSR000EHB	NULL	P17542
EXP010083	MYC	Homo sapiens	B	cell line	K562 (myelogenous leukemia)	sc-764	MACS2	25901	http://gtrd.biouml.org/downloads/20.06/gtrdHub/hg38/bigBed/ChIP-seq/Peaks/MACS2/PEAKS033462_MYC_P01106_MACS2_514.bb	GSE935548	wgEncodeEH001867; ENCSR000EGS	NULL	P01106
EXP010087	MYC	Homo sapiens	B	cell line	K562 (myelogenous leukemia)	sc-764	NA	NA	NA	GSE935516	wgEncodeEH002800; ENCSR000EGJ	NULL	P01106
EXP010088	TCF12	Homo sapiens	A	cell line	A549 (lung carcinoma)	sc-357	MACS2	68991	http://gtrd.biouml.org/downloads/20.06/gtrdHub/hg38/bigBed/ChIP-seq/Peaks/MACS2/PEAKS033464_TCF12_Q99081_MACS2_38.bb	GSE1010746	wgEncodeEH002312; ENCSR000BQQ	NULL	Q99081
EXP010102	MYC	Homo sapiens	B	cell line	K562 (myelogenous leukemia)	sc-764	MACS2	11866	http://gtrd.biouml.org/downloads/20.06/gtrdHub/hg38/bigBed/ChIP-seq/Peaks/MACS2/PEAKS033471_MYC_P01106_MACS2_514.bb	GSE935466	wgEncodeEH000669; ENCSR000EZV	NULL	P01106
EXP010109	USF1	Homo sapiens	B	cell line	WA01 (H1, human embryonic stem cells)	sc-229	MACS2	65591	http://gtrd.biouml.org/downloads/20.06/gtrdHub/hg38/bigBed/ChIP-seq/Peaks/MACS2/PEAKS033477_USF1_P22415_MACS2_376.bb	GSE803426	wgEncodeEH001532; ENCSR000BIU	NULL	P22415
EXP010110	USF2	Homo sapiens	B	cell line	HepG2 (hepatoblastoma)	ab60931	MACS2	8342	http://gtrd.biouml.org/downloads/20.06/gtrdHub/hg38/bigBed/ChIP-seq/Peaks/MACS2/PEAKS033478_USF2_Q15853_MACS2_430.bb	GSE935646	wgEncodeEH001804; ENCSR000EEF	NULL	Q15853
EXP010133	MAX	Mus musculus	B	muscular tissue	myocytes	sc-197	MACS2	7080	http://gtrd.biouml.org/downloads/20.06/gtrdHub/mm10/bigBed/ChIP-seq/Peaks/MACS2/PEAKS035467_Max_P28574_MACS2_644.bb	GSE915173	wgEncodeEM002114; ENCSR000AIL	NULL	P28574
EXP010140	MAX	Homo sapiens	B	cell line	WA01 (H1, human embryonic stem cells)	sc-197	MACS2	28707	http://gtrd.biouml.org/downloads/20.06/gtrdHub/hg38/bigBed/ChIP-seq/Peaks/MACS2/PEAKS033491_MAX_P61244_MACS2_376.bb	GSE935348	wgEncodeEH001757; ENCSR000EUP	NULL	P61244
EXP010142	TCF12	Mus musculus	A	muscular tissue	myocytes	sc-357	MACS2	29327	http://gtrd.biouml.org/downloads/20.06/gtrdHub/mm10/bigBed/ChIP-seq/Peaks/MACS2/PEAKS035469_Tcf12_Q61286_MACS2_644.bb	GSE915178	wgEncodeEM002120; ENCSR000AIN	NULL	Q61286
EXP010143	MAX	Homo sapiens	B	cell line	HepG2 (hepatoblastoma)	sc-197	NA	NA	NA	GSE935406	wgEncodeEH002796; ENCSR000EDS	NULL	P61244
EXP010150	MAX	Homo sapiens	B	cell line	GM12878 (female B-cells lymphoblastoid cell line)	sc-197	NA	NA	NA	GSE935518	wgEncodeEH002806; ENCSR000DZF	NULL	P61244
EXP010192	MAX	Homo sapiens	B	cell line	NB4 (acute promyelocytic leukemia )	sc-197	MACS2	12251	http://gtrd.biouml.org/downloads/20.06/gtrdHub/hg38/bigBed/ChIP-seq/Peaks/MACS2/PEAKS033520_MAX_P61244_MACS2_648.bb	GSE935644	wgEncodeEH001806; ENCSR000EHS	NULL	P61244
EXP010194	USF2	Homo sapiens	B	cell line	GM12878 (female B-cells lymphoblastoid cell line)	ab60931	MACS2	5152	http://gtrd.biouml.org/downloads/20.06/gtrdHub/hg38/bigBed/ChIP-seq/Peaks/MACS2/PEAKS033521_USF2_Q15853_MACS2_356.bb	GSE935558	wgEncodeEH001812; ENCSR000DZU	NULL	Q15853
EXP010198	BHLHE40	Homo sapiens	unclassified	cell line	HepG2 (hepatoblastoma)	sc-101023	MACS2	3727	http://gtrd.biouml.org/downloads/20.06/gtrdHub/hg38/bigBed/ChIP-seq/Peaks/MACS2/PEAKS033525_BHLHE40_O14503_MACS2_430.bb	GSE803483	wgEncodeEH001515; ENCSR000BID	NULL	O14503
EXP010237	TAL1	Mus musculus	A	cell line	G1E-ER4 (embryonic stem cells)	sc-12984	MACS2	5570	http://gtrd.biouml.org/downloads/20.06/gtrdHub/mm10/bigBed/ChIP-seq/Peaks/MACS2/PEAKS035473_Tal1_P22091_MACS2_319.bb	GSE923576	wgEncodeEM002348; ENCSR000DIM	NULL	P22091
EXP010240	MYC	Homo sapiens	B	cell line	HUVEC-C (HUVEC, umbilical vein endothelial cells)	sc-764	MACS2	35329	http://gtrd.biouml.org/downloads/20.06/gtrdHub/hg38/bigBed/ChIP-seq/Peaks/MACS2/PEAKS033547_MYC_P01106_MACS2_472.bb	GSE822298	wgEncodeEH000561; ENCSR000DLU	NULL	P01106
EXP010245	MAX	Homo sapiens	B	cell line	HeLa S3 (cervical adenocarcinoma)	sc-197	NA	NA	NA	GSE935405	wgEncodeEH002830; ENCSR000ECN	NULL	P61244
EXP010263	MAX	Mus musculus	B	cell line	CH12.LX (Mouse lymphoma)	sc-197	MACS2	9688	http://gtrd.biouml.org/downloads/20.06/gtrdHub/mm10/bigBed/ChIP-seq/Peaks/MACS2/PEAKS035476_Max_P28574_MACS2_1144.bb	GSE912908	wgEncodeEM001955; ENCSR000ERL	NULL	P28574
EXP010283	MAX	Homo sapiens	B	cell line	HUVEC-C (HUVEC, umbilical vein endothelial cells)	sc-197	MACS2	26657	http://gtrd.biouml.org/downloads/20.06/gtrdHub/hg38/bigBed/ChIP-seq/Peaks/MACS2/PEAKS033571_MAX_P61244_MACS2_472.bb	GSE935572	wgEncodeEH000768; ENCSR000EEZ	NULL	P61244
EXP010332	MYC	Homo sapiens	B	cell line	HeLa S3 (cervical adenocarcinoma)	sc-764	MACS2	44650	http://gtrd.biouml.org/downloads/20.06/gtrdHub/hg38/bigBed/ChIP-seq/Peaks/MACS2/PEAKS033599_MYC_P01106_MACS2_423.bb	GSE935320	wgEncodeEH000648; ENCSR000EZD	NULL	P01106
EXP010336	USF1	Homo sapiens	B	cell line	GM12878 (female B-cells lymphoblastoid cell line)	sc-229	MACS2	8453	http://gtrd.biouml.org/downloads/20.06/gtrdHub/hg38/bigBed/ChIP-seq/Peaks/MACS2/PEAKS033603_USF1_P22415_MACS2_356.bb	GSE803347	wgEncodeEH001468; ENCSR000BGI	NULL	P22415
EXP010337	USF1	Homo sapiens	B	cell line	GM12878 (female B-cells lymphoblastoid cell line)	sc-229	MACS2	4407	http://gtrd.biouml.org/downloads/20.06/gtrdHub/hg38/bigBed/ChIP-seq/Peaks/MACS2/PEAKS033604_USF1_P22415_MACS2_356.bb	GSE803347	wgEncodeEH001468; ENCSR000BGI	NULL	P22415
EXP010339	MYC	Homo sapiens	B	cell line	K562 (myelogenous leukemia)	sc-764	MACS2	19076	http://gtrd.biouml.org/downloads/20.06/gtrdHub/hg38/bigBed/ChIP-seq/Peaks/MACS2/PEAKS033605_MYC_P01106_MACS2_514.bb	GSE935410	wgEncodeEH000621; ENCSR000FAG	NULL	P01106
EXP010342	MYC	Mus musculus	B	cell line	MEL cell line	sc-764	MACS2	33642	http://gtrd.biouml.org/downloads/20.06/gtrdHub/mm10/bigBed/ChIP-seq/Peaks/MACS2/PEAKS035482_Myc_P01108_MACS2_1174.bb	GSE912934	wgEncodeEM001951; ENCSR000EUA	NULL	P01108
EXP010349	BHLHE40	Homo sapiens	unclassified	cell line	K562 (myelogenous leukemia)	NB100-1800	MACS2	38687	http://gtrd.biouml.org/downloads/20.06/gtrdHub/hg38/bigBed/ChIP-seq/Peaks/MACS2/PEAKS033610_BHLHE40_O14503_MACS2_514.bb	GSE935616	wgEncodeEH001857; ENCSR000EGV	NULL	O14503
EXP010369	MAX	Homo sapiens	B	cell line	K562 (myelogenous leukemia)	sc-197	MACS2	113968	http://gtrd.biouml.org/downloads/20.06/gtrdHub/hg38/bigBed/ChIP-seq/Peaks/MACS2/PEAKS033622_MAX_P61244_MACS2_514.bb	GSE803523	wgEncodeEH001605; ENCSR000BLP	NULL	P61244
EXP010370	MAX	Homo sapiens	B	cell line	K562 (myelogenous leukemia)	sc-197	MACS2	98444	http://gtrd.biouml.org/downloads/20.06/gtrdHub/hg38/bigBed/ChIP-seq/Peaks/MACS2/PEAKS033623_MAX_P61244_MACS2_514.bb	GSE803523	wgEncodeEH001605; ENCSR000BLP	NULL	P61244
EXP010382	MYOD1	Mus musculus	A	muscular tissue	myocytes	sc-32758	MACS2	55689	http://gtrd.biouml.org/downloads/20.06/gtrdHub/mm10/bigBed/ChIP-seq/Peaks/MACS2/PEAKS036714_Myod1_P10085_MACS2_644.bb	GSE915185	wgEncodeEM002129; ENCSR000AIH	NULL	P10085
EXP010385	MYC	Homo sapiens	B	cell line	HeLa S3 (cervical adenocarcinoma)	sc-764	MACS2	4401	http://gtrd.biouml.org/downloads/20.06/gtrdHub/hg38/bigBed/ChIP-seq/Peaks/MACS2/PEAKS033629_MYC_P01106_MACS2_423.bb	GSE822286	wgEncodeEH000542; ENCSR000DLN	NULL	P01106
EXP010388	MYC	Homo sapiens	B	cell line	MCF10A (breast epithelial cells)	sc-764	NA	NA	NA	GSE935491	wgEncodeEH002840; ENCSR000DOM	NULL	P01106
EXP010435	MYC	Homo sapiens	B	cell line	MCF7 (Invasive ductal breast carcinoma)	sc-764	MACS2	50463	http://gtrd.biouml.org/downloads/20.06/gtrdHub/hg38/bigBed/ChIP-seq/Peaks/MACS2/PEAKS033652_MYC_P01106_MACS2_113.bb	GSE822301	wgEncodeEH001133; ENCSR000DMQ	NULL	P01106
EXP010444	MXI1	Mus musculus	B	cell line	CH12.LX (Mouse lymphoma)	AF4185	MACS2	20647	http://gtrd.biouml.org/downloads/20.06/gtrdHub/mm10/bigBed/ChIP-seq/Peaks/MACS2/PEAKS035491_Mxi1_P50540_MACS2_1144.bb	GSE912925	wgEncodeEM001976; ENCSR000ERE	NULL	P50540
EXP010447	USF2	Homo sapiens	B	cell line	WA01 (H1, human embryonic stem cells)	ab60931	MACS2	8324	http://gtrd.biouml.org/downloads/20.06/gtrdHub/hg38/bigBed/ChIP-seq/Peaks/MACS2/PEAKS033661_USF2_Q15853_MACS2_376.bb	GSE935380	wgEncodeEH001837; ENCSR000ECD	NULL	Q15853
EXP010448	SREBF1	Homo sapiens	B	cell line	HepG2 (hepatoblastoma)	sc-8984	MACS2	252	http://gtrd.biouml.org/downloads/20.06/gtrdHub/hg38/bigBed/ChIP-seq/Peaks/MACS2/PEAKS033662_SREBF1_P36956_MACS2_430.bb	GSE935315	wgEncodeEH000642; ENCSR000EZP	NULL	P36956
EXP010449	MYC	Homo sapiens	B	cell line	MCF7 (Invasive ductal breast carcinoma)	sc-764	MACS2	5787	http://gtrd.biouml.org/downloads/20.06/gtrdHub/hg38/bigBed/ChIP-seq/Peaks/MACS2/PEAKS033663_MYC_P01106_MACS2_113.bb	GSE822304	wgEncodeEH001134; ENCSR000DMP	NULL	P01106
EXP010470	BHLHE40	Homo sapiens	unclassified	cell line	GM12878 (female B-cells lymphoblastoid cell line)	NB100-1800	NA	NA	NA	GSE935430	wgEncodeEH002025; ENCSR000DZJ	NULL	O14503
EXP010473	BHLHE40	Homo sapiens	unclassified	cell line	HepG2 (hepatoblastoma)	NB100-1800	NA	NA	NA	GSE935566	wgEncodeEH002032; ENCSR000EDT	NULL	O14503
EXP010479	MAX	Mus musculus	B	cell line	MEL cell line	sc-197	MACS2	15006	http://gtrd.biouml.org/downloads/20.06/gtrdHub/mm10/bigBed/ChIP-seq/Peaks/MACS2/PEAKS035493_Max_P28574_MACS2_1174.bb	GSE912919	wgEncodeEM001959; ENCSR000ETX	NULL	P28574
EXP010480	MYOD1	Mus musculus	A	muscular tissue	myocytes	sc-32758	MACS2	26544	http://gtrd.biouml.org/downloads/20.06/gtrdHub/mm10/bigBed/ChIP-seq/Peaks/MACS2/PEAKS036729_Myod1_P10085_MACS2_644.bb	GSE915183	wgEncodeEM002127; ENCSR000AIR	NULL	P10085
EXP010482	USF1	Homo sapiens	B	cell line	A549 (lung carcinoma)	sc-229	MACS2	10864	http://gtrd.biouml.org/downloads/20.06/gtrdHub/hg38/bigBed/ChIP-seq/Peaks/MACS2/PEAKS033684_USF1_P22415_MACS2_38.bb	GSE803457	wgEncodeEH001509; ENCSR000BHX	NULL	P22415
EXP010483	MYC	Homo sapiens	B	cell line	K562 (myelogenous leukemia)	sc-764	MACS2	23089	http://gtrd.biouml.org/downloads/20.06/gtrdHub/hg38/bigBed/ChIP-seq/Peaks/MACS2/PEAKS033685_MYC_P01106_MACS2_514.bb	GSE935599	wgEncodeEH000670; ENCSR000EZU	NULL	P01106
EXP010485	MYC	Homo sapiens	B	cell line	NB4 (acute promyelocytic leukemia )	sc-764	MACS2	6996	http://gtrd.biouml.org/downloads/20.06/gtrdHub/hg38/bigBed/ChIP-seq/Peaks/MACS2/PEAKS033686_MYC_P01106_MACS2_648.bb	GSE935643	wgEncodeEH001807; ENCSR000EHR	NULL	P01106
EXP010494	MYC	Homo sapiens	B	cell line	WA01 (H1, human embryonic stem cells)	sc-764	NA	NA	NA	GSE935509	wgEncodeEH002795; ENCSR000EBY	NULL	P01106
EXP010504	MYC	Homo sapiens	B	cell line	MCF10A (breast epithelial cells)	sc-764	NA	NA	NA	GSE935441	wgEncodeEH002816; ENCSR000DOS	NULL	P01106
EXP010522	MYOD1	Mus musculus	A	muscular tissue	myocytes	sc-32758	MACS2	9950	http://gtrd.biouml.org/downloads/20.06/gtrdHub/mm10/bigBed/ChIP-seq/Peaks/MACS2/PEAKS035495_Myod1_P10085_MACS2_644.bb	GSE915165	wgEncodeEM002130; ENCSR000AIT	NULL	P10085
EXP010529	MAX	Homo sapiens	B	cell line	K562 (myelogenous leukemia)	sc-197	NA	NA	NA	GSE935344	wgEncodeEH002869; ENCSR000EFV	NULL	P61244
EXP010535	USF1	Homo sapiens	B	cell line	A549 (lung carcinoma)	sc-229	MACS2	18025	http://gtrd.biouml.org/downloads/20.06/gtrdHub/hg38/bigBed/ChIP-seq/Peaks/MACS2/PEAKS033709_USF1_P22415_MACS2_38.bb	GSE1010828	wgEncodeEH002291; ENCSR000BPV	NULL	P22415
EXP010536	TCF12	Homo sapiens	A	cell line	GM12878 (female B-cells lymphoblastoid cell line)	sc-357	MACS2	69428	http://gtrd.biouml.org/downloads/20.06/gtrdHub/hg38/bigBed/ChIP-seq/Peaks/MACS2/PEAKS033710_TCF12_Q99081_MACS2_356.bb	GSE803389	wgEncodeEH001485; ENCSR000BGZ	NULL	Q99081
EXP010537	TCF12	Homo sapiens	A	cell line	GM12878 (female B-cells lymphoblastoid cell line)	sc-357	MACS2	32228	http://gtrd.biouml.org/downloads/20.06/gtrdHub/hg38/bigBed/ChIP-seq/Peaks/MACS2/PEAKS033711_TCF12_Q99081_MACS2_356.bb	GSE803389	wgEncodeEH001485; ENCSR000BGZ	NULL	Q99081
EXP010557	MYOD1	Mus musculus	A	cell line	C2C12 (myoblasts)	sc-32758	MACS2	21691	http://gtrd.biouml.org/downloads/20.06/gtrdHub/mm10/bigBed/ChIP-seq/Peaks/MACS2/PEAKS036743_Myod1_P10085_MACS2_1153.bb	GSE915186	wgEncodeEM002128; ENCSR000AIG	NULL	P10085
EXP010574	TCF3	Mus musculus	A	muscular tissue	myocytes	sc-349	MACS2	10835	http://gtrd.biouml.org/downloads/20.06/gtrdHub/mm10/bigBed/ChIP-seq/Peaks/MACS2/PEAKS036745_Tcf3_P15806_MACS2_644.bb	GSE915177	wgEncodeEM002121; ENCSR000AIP	NULL	P15806
EXP010576	MYOG	Mus musculus	A	muscular tissue	myocytes	sc-12732	MACS2	41503	http://gtrd.biouml.org/downloads/20.06/gtrdHub/mm10/bigBed/ChIP-seq/Peaks/MACS2/PEAKS036746_Myog_P12979_MACS2_644.bb	GSE915159	wgEncodeEM002136; ENCSR000AID	NULL	P12979
EXP010578	USF1	Homo sapiens	B	cell line	K562 (myelogenous leukemia)	sc-229	MACS2	25269	http://gtrd.biouml.org/downloads/20.06/gtrdHub/hg38/bigBed/ChIP-seq/Peaks/MACS2/PEAKS033731_USF1_P22415_MACS2_514.bb	GSE803441	wgEncodeEH001583; ENCSR000BKT	NULL	P22415
EXP010598	TAL1	Mus musculus	A	hematopoietic system	erythroblasts	sc-12984	MACS2	4377	http://gtrd.biouml.org/downloads/20.06/gtrdHub/mm10/bigBed/ChIP-seq/Peaks/MACS2/PEAKS035499_Tal1_P22091_MACS2_266.bb	GSE923582	wgEncodeEM002359; ENCSR000DIB	NULL	P22091
EXP010617	USF1	Homo sapiens	B	cell line	HepG2 (hepatoblastoma)	sc-229	MACS2	12685	http://gtrd.biouml.org/downloads/20.06/gtrdHub/hg38/bigBed/ChIP-seq/Peaks/MACS2/PEAKS033750_USF1_P22415_MACS2_430.bb	GSE803527	wgEncodeEH001472; ENCSR000BGM	NULL	P22415
EXP010620	TCF12	Homo sapiens	A	cell line	WA01 (H1, human embryonic stem cells)	sc-357	MACS2	43506	http://gtrd.biouml.org/downloads/20.06/gtrdHub/hg38/bigBed/ChIP-seq/Peaks/MACS2/PEAKS033752_TCF12_Q99081_MACS2_376.bb	GSE803427	wgEncodeEH001531; ENCSR000BIT	NULL	Q99081
EXP010631	MAX	Homo sapiens	B	cell line	K562 (myelogenous leukemia)	sc-197	MACS2	11925	http://gtrd.biouml.org/downloads/20.06/gtrdHub/hg38/bigBed/ChIP-seq/Peaks/MACS2/PEAKS033761_MAX_P61244_MACS2_514.bb	GSE935539	wgEncodeEH000637; ENCSR000FAE	NULL	P61244
EXP010632	BHLHE40	Homo sapiens	unclassified	cell line	A549 (lung carcinoma)	sc-101023	NA	NA	NA	GSE935440	wgEncodeEH002817; ENCSR000DYJ	NULL	O14503
EXP010635	TAL1	Mus musculus	A	cell line	MEL cell line	sc-12984	MACS2	22504	http://gtrd.biouml.org/downloads/20.06/gtrdHub/mm10/bigBed/ChIP-seq/Peaks/MACS2/PEAKS035501_Tal1_P22091_MACS2_1174.bb	GSE923578	wgEncodeEM002360; ENCSR000DIA	NULL	P22091
EXP010640	BHLHE40	Homo sapiens	unclassified	cell line	HepG2 (hepatoblastoma)	sc-101023	MACS2	1959	http://gtrd.biouml.org/downloads/20.06/gtrdHub/hg38/bigBed/ChIP-seq/Peaks/MACS2/PEAKS033763_BHLHE40_O14503_MACS2_430.bb	GSE803483	wgEncodeEH001515; ENCSR000BID	NULL	O14503
EXP010646	SREBF1	Homo sapiens	B	cell line	HepG2 (hepatoblastoma)	sc-8984	MACS2	1525	http://gtrd.biouml.org/downloads/20.06/gtrdHub/hg38/bigBed/ChIP-seq/Peaks/MACS2/PEAKS033767_SREBF1_P36956_MACS2_430.bb	GSE935627	wgEncodeEH000759; ENCSR000EEO	NULL	P36956
EXP010654	TCF3	Homo sapiens	A	cell line	GM12878 (female B-cells lymphoblastoid cell line)	sc-349	MACS2	44796	http://gtrd.biouml.org/downloads/20.06/gtrdHub/hg38/bigBed/ChIP-seq/Peaks/MACS2/PEAKS033772_TCF3_P15923_MACS2_356.bb	GSE1010745	wgEncodeEH002315; ENCSR000BQT	NULL	P15923
EXP010655	TCF3	Homo sapiens	A	cell line	GM12878 (female B-cells lymphoblastoid cell line)	sc-349	MACS2	56757	http://gtrd.biouml.org/downloads/20.06/gtrdHub/hg38/bigBed/ChIP-seq/Peaks/MACS2/PEAKS033773_TCF3_P15923_MACS2_356.bb	GSE1010745	wgEncodeEH002315; ENCSR000BQT	NULL	P15923
EXP010658	USF2	Mus musculus	B	cell line	CH12.LX (Mouse lymphoma)	ab60931	MACS2	5473	http://gtrd.biouml.org/downloads/20.06/gtrdHub/mm10/bigBed/ChIP-seq/Peaks/MACS2/PEAKS035502_Usf2_Q64705_MACS2_1144.bb	GSE912910	wgEncodeEM001957; ENCSR000ERJ	NULL	Q64705
EXP010675	MXI1	Homo sapiens	B	cell line	GM12878 (female B-cells lymphoblastoid cell line)	AF4185	NA	NA	NA	GSE935431	wgEncodeEH002026; ENCSR000DZI	NULL	P50539
EXP010688	MXI1	Mus musculus	B	cell line	MEL cell line	AF4185	MACS2	33738	http://gtrd.biouml.org/downloads/20.06/gtrdHub/mm10/bigBed/ChIP-seq/Peaks/MACS2/PEAKS035506_Mxi1_P50540_MACS2_1174.bb	GSE912928	wgEncodeEM001973; ENCSR000ETN	NULL	P50540
EXP010707	MYOG	Mus musculus	A	muscular tissue	myocytes	sc-12732	MACS2	67007	http://gtrd.biouml.org/downloads/20.06/gtrdHub/mm10/bigBed/ChIP-seq/Peaks/MACS2/PEAKS036759_Myog_P12979_MACS2_644.bb	GSE915163	wgEncodeEM002132; ENCSR000AIC	NULL	P12979
EXP010715	MXI1	Homo sapiens	B	cell line	WA01 (H1, human embryonic stem cells)	AF4185	NA	NA	NA	GSE935293	wgEncodeEH002829; ENCSR000EBR	NULL	P50539
EXP010722	USF2	Homo sapiens	B	cell line	K562 (myelogenous leukemia)	ab60931	MACS2	3266	http://gtrd.biouml.org/downloads/20.06/gtrdHub/hg38/bigBed/ChIP-seq/Peaks/MACS2/PEAKS033803_USF2_Q15853_MACS2_514.bb	GSE935356	wgEncodeEH001797; ENCSR000EHG	NULL	Q15853
EXP010723	USF2	Homo sapiens	B	cell line	HeLa S3 (cervical adenocarcinoma)	ab60931	MACS2	23309	http://gtrd.biouml.org/downloads/20.06/gtrdHub/hg38/bigBed/ChIP-seq/Peaks/MACS2/PEAKS033804_USF2_Q15853_MACS2_423.bb	GSE935561	wgEncodeEH001819; ENCSR000ECW	NULL	Q15853
EXP010748	USF1	Mus musculus	B	muscular tissue	myocytes	sc-229	MACS2	20428	http://gtrd.biouml.org/downloads/20.06/gtrdHub/mm10/bigBed/ChIP-seq/Peaks/MACS2/PEAKS035508_Usf1_Q61069_MACS2_644.bb	GSE915161	wgEncodeEM002134; ENCSR000AIE	NULL	Q61069
EXP010753	MYOG	Mus musculus	A	muscular tissue	myocytes	sc-12732	MACS2	25069	http://gtrd.biouml.org/downloads/20.06/gtrdHub/mm10/bigBed/ChIP-seq/Peaks/MACS2/PEAKS035509_Myog_P12979_MACS2_644.bb	GSE915164	wgEncodeEM002133; ENCSR000AIW	NULL	P12979
EXP010754	USF1	Homo sapiens	B	cell line	A549 (lung carcinoma)	sc-229	MACS2	14277	http://gtrd.biouml.org/downloads/20.06/gtrdHub/hg38/bigBed/ChIP-seq/Peaks/MACS2/PEAKS033821_USF1_P22415_MACS2_38.bb	GSE803429	wgEncodeEH001539; ENCSR000BJB	NULL	P22415
EXP010756	MYC	Homo sapiens	B	cell line	K562 (myelogenous leukemia)	sc-764	MACS2	24508	http://gtrd.biouml.org/downloads/20.06/gtrdHub/hg38/bigBed/ChIP-seq/Peaks/MACS2/PEAKS033822_MYC_P01106_MACS2_514.bb	GSE822310	wgEncodeEH000536; ENCSR000DLZ	NULL	P01106
EXP010763	SREBF2	Homo sapiens	B	cell line	HepG2 (hepatoblastoma)	10007663	MACS2	279	http://gtrd.biouml.org/downloads/20.06/gtrdHub/hg38/bigBed/ChIP-seq/Peaks/MACS2/PEAKS033827_SREBF2_Q12772_MACS2_430.bb	GSE935314	wgEncodeEH000643; ENCSR000EZO	NULL	Q12772
EXP010764	MYC	Mus musculus	B	cell line	CH12.LX (Mouse lymphoma)	sc-764	MACS2	25798	http://gtrd.biouml.org/downloads/20.06/gtrdHub/mm10/bigBed/ChIP-seq/Peaks/MACS2/PEAKS035511_Myc_P01108_MACS2_1144.bb	GSE912906	wgEncodeEM001944; ENCSR000ERN	NULL	P01108
EXP010774	MAX	Homo sapiens	B	cell line	A549 (lung carcinoma)	sc-197	NA	NA	NA	GSE935298	wgEncodeEH002820; ENCSR000DYG	NULL	P61244
EXP010942	TAL1	Mus musculus	A	hematopoietic system	megakaryocytes	sc-12984	MACS2	5988	http://gtrd.biouml.org/downloads/20.06/gtrdHub/mm10/bigBed/ChIP-seq/Peaks/MACS2/PEAKS035513_Tal1_P22091_MACS2_912.bb	GSE995447	wgEncodeEM003194; ENCSR000DHE	NULL	P22091
EXP010947	USF1	Mus musculus	B	cell line	C2C12 (myoblasts)	sc-229	MACS2	19747	http://gtrd.biouml.org/downloads/20.06/gtrdHub/mm10/bigBed/ChIP-seq/Peaks/MACS2/PEAKS035514_Usf1_Q61069_MACS2_1153.bb	GSE915162	wgEncodeEM002135; ENCSR000AIQ	NULL	Q61069
EXP010957	BHLHE40	Mus musculus	unclassified	cell line	MEL cell line	NB100-1800	MACS2	11487	http://gtrd.biouml.org/downloads/20.06/gtrdHub/mm10/bigBed/ChIP-seq/Peaks/MACS2/PEAKS036767_Bhlhe40_O35185_MACS2_1174.bb	GSE1003794	wgEncodeEM003344; ENCSR000ESH	NULL	O35185
EXP010972	USF1	Homo sapiens	B	cell line	SK-N-SH (neuroblastoma)	sc-229	MACS2	16405	http://gtrd.biouml.org/downloads/20.06/gtrdHub/hg38/bigBed/ChIP-seq/Peaks/MACS2/PEAKS033861_USF1_P22415_MACS2_665.bb	GSE1010806	wgEncodeEH003269; ENCSR000BTZ	NULL	P22415
EXP010985	MYC	Homo sapiens	B	cell line	HepG2 (hepatoblastoma)	sc-764	MACS2	7570	http://gtrd.biouml.org/downloads/20.06/gtrdHub/hg38/bigBed/ChIP-seq/Peaks/MACS2/PEAKS033870_MYC_P01106_MACS2_430.bb	GSE822291	wgEncodeEH000545; ENCSR000DLR	NULL	P01106
EXP010994	MAX	Homo sapiens	B	cell line	SK-N-SH (neuroblastoma)	sc-197	MACS2	38468	http://gtrd.biouml.org/downloads/20.06/gtrdHub/hg38/bigBed/ChIP-seq/Peaks/MACS2/PEAKS033877_MAX_P61244_MACS2_665.bb	GSE1010835	wgEncodeEH003299; ENCSR000BVD	NULL	P61244
EXP011001	TCF12	Homo sapiens	A	cell line	SK-N-SH (neuroblastoma)	sc-357	MACS2	60124	http://gtrd.biouml.org/downloads/20.06/gtrdHub/hg38/bigBed/ChIP-seq/Peaks/MACS2/PEAKS033884_TCF12_Q99081_MACS2_665.bb	GSE1010900	wgEncodeEH003227; ENCSR000BSL	NULL	Q99081
EXP011026	MAX	Mus musculus	B	cell line	C2C12 (myoblasts)	sc-197	MACS2	24345	http://gtrd.biouml.org/downloads/20.06/gtrdHub/mm10/bigBed/ChIP-seq/Peaks/MACS2/PEAKS035521_Max_P28574_MACS2_1153.bb	GSE915174	wgEncodeEM002115; ENCSR000AIO	NULL	P28574
EXP011028	MXI1	Homo sapiens	B	cell line	HepG2 (hepatoblastoma)	AF4185	NA	NA	NA	GSE935437	wgEncodeEH002029; ENCSR000EDU	NULL	P50539
EXP011039	MYC	Homo sapiens	B	cell line	GM12878 (female B-cells lymphoblastoid cell line)	sc-764	MACS2	6402	http://gtrd.biouml.org/downloads/20.06/gtrdHub/hg38/bigBed/ChIP-seq/Peaks/MACS2/PEAKS033909_MYC_P01106_MACS2_356.bb	GSE822290	wgEncodeEH000547; ENCSR000DKU	NULL	P01106
EXP011042	TCF12	Homo sapiens	A	cell line	Ishikawa (endometrial adenocarcinoma)	sc-357	MACS2	55161	http://gtrd.biouml.org/downloads/20.06/gtrdHub/hg38/bigBed/ChIP-seq/Peaks/MACS2/PEAKS033912_TCF12_Q99081_MACS2_504.bb	GSE1010842	wgEncodeEH003291; ENCSR000BUV	NULL	Q99081
EXP011049	MYC	Homo sapiens	B	cell line	MCF7 (Invasive ductal breast carcinoma)	sc-764	MACS2	61983	http://gtrd.biouml.org/downloads/20.06/gtrdHub/hg38/bigBed/ChIP-seq/Peaks/MACS2/PEAKS033919_MYC_P01106_MACS2_113.bb	GSE1006877	wgEncodeEH003436; ENCSR000DMM	NULL	P01106
EXP011057	MYC	Homo sapiens	B	cell line	WA01 (H1, human embryonic stem cells)	sc-764	MACS2	43918	http://gtrd.biouml.org/downloads/20.06/gtrdHub/hg38/bigBed/ChIP-seq/Peaks/MACS2/PEAKS033925_MYC_P01106_MACS2_376.bb	GSE822274	wgEncodeEH000596; ENCSR000DLI	NULL	P01106
EXP011101	MAX	Homo sapiens	B	cell line	MCF7 (Invasive ductal breast carcinoma)	sc-197	MACS2	39212	http://gtrd.biouml.org/downloads/20.06/gtrdHub/hg38/bigBed/ChIP-seq/Peaks/MACS2/PEAKS033959_MAX_P61244_MACS2_113.bb	GSE1010863	wgEncodeEH003281; ENCSR000BUL	NULL	P61244
EXP011103	MYC	Homo sapiens	B	cell line	A549 (lung carcinoma)	sc-764	NA	NA	NA	GSE1003607	wgEncodeEH003385; ENCSR000DYC	NULL	P01106
EXP011109	MAX	Homo sapiens	B	cell line	SK-N-SH (neuroblastoma)	sc-197	MACS2	45677	http://gtrd.biouml.org/downloads/20.06/gtrdHub/hg38/bigBed/ChIP-seq/Peaks/MACS2/PEAKS033966_MAX_P61244_MACS2_665.bb	GSE1010835	wgEncodeEH003299; ENCSR000BVD	NULL	P61244
EXP011111	MYC	Homo sapiens	B	cell line	MCF7 (Invasive ductal breast carcinoma)	sc-764	MACS2	182927	http://gtrd.biouml.org/downloads/20.06/gtrdHub/hg38/bigBed/ChIP-seq/Peaks/MACS2/PEAKS033968_MYC_P01106_MACS2_113.bb	GSE1006866	wgEncodeEH003439; ENCSR000DMJ	NULL	P01106
EXP011117	TCF12	Homo sapiens	A	cell line	Ishikawa (endometrial adenocarcinoma)	sc-357	MACS2	45413	http://gtrd.biouml.org/downloads/20.06/gtrdHub/hg38/bigBed/ChIP-seq/Peaks/MACS2/PEAKS033971_TCF12_Q99081_MACS2_504.bb	GSE1010842	wgEncodeEH003291; ENCSR000BUV	NULL	Q99081
EXP011126	MAX	Homo sapiens	B	cell line	Ishikawa (endometrial adenocarcinoma)	sc-197	MACS2	40977	http://gtrd.biouml.org/downloads/20.06/gtrdHub/hg38/bigBed/ChIP-seq/Peaks/MACS2/PEAKS033978_MAX_P61244_MACS2_504.bb	GSE1010807	wgEncodeEH003268; ENCSR000BTY	NULL	P61244
EXP011133	MAX	Homo sapiens	B	cell line	HepG2 (hepatoblastoma)	sc-197	MACS2	35758	http://gtrd.biouml.org/downloads/20.06/gtrdHub/hg38/bigBed/ChIP-seq/Peaks/MACS2/PEAKS033985_MAX_P61244_MACS2_430.bb	GSE1010865	wgEncodeEH003254; ENCSR000BTM	NULL	P61244
EXP011140	SREBF2	Homo sapiens	B	cell line	GM12878 (female B-cells lymphoblastoid cell line)	10007663	NA	NA	NA	GSE1003603	wgEncodeEH003363; ENCSR000DYT	NULL	Q12772
EXP011142	USF1	Homo sapiens	B	cell line	Ishikawa (endometrial adenocarcinoma)	sc-229	MACS2	19339	http://gtrd.biouml.org/downloads/20.06/gtrdHub/hg38/bigBed/ChIP-seq/Peaks/MACS2/PEAKS033992_USF1_P22415_MACS2_504.bb	GSE1010886	wgEncodeEH003239; ENCSR000BSX	NULL	P22415
EXP011144	MXI1	Homo sapiens	B	cell line	IMR90 (lung fibroblasts)	AF4185	NA	NA	NA	GSE1003614	wgEncodeEH003366; ENCSR000EFE	NULL	P50539
EXP011145	MAX	Homo sapiens	B	cell line	WA01 (H1, human embryonic stem cells)	sc-197	MACS2	44436	http://gtrd.biouml.org/downloads/20.06/gtrdHub/hg38/bigBed/ChIP-seq/Peaks/MACS2/PEAKS033994_MAX_P61244_MACS2_376.bb	GSE1010898	wgEncodeEH003225; ENCSR000BSJ	NULL	P61244
EXP011148	MAX	Homo sapiens	B	cell line	HCT-116 (colon carcinoma)	sc-197	MACS2	26366	http://gtrd.biouml.org/downloads/20.06/gtrdHub/hg38/bigBed/ChIP-seq/Peaks/MACS2/PEAKS033997_MAX_P61244_MACS2_417.bb	GSE1010904	wgEncodeEH003223; ENCSR000BSH	NULL	P61244
EXP011149	MAX	Homo sapiens	B	cell line	HCT-116 (colon carcinoma)	sc-197	MACS2	19564	http://gtrd.biouml.org/downloads/20.06/gtrdHub/hg38/bigBed/ChIP-seq/Peaks/MACS2/PEAKS033998_MAX_P61244_MACS2_417.bb	GSE1010904	wgEncodeEH003223; ENCSR000BSH	NULL	P61244
EXP011156	SREBF1	Homo sapiens	B	cell line	GM12878 (female B-cells lymphoblastoid cell line)	sc-8984	NA	NA	NA	GSE1003617	wgEncodeEH003362; ENCSR000DYU	NULL	P36956
EXP011159	USF1	Homo sapiens	B	cell line	HCT-116 (colon carcinoma)	sc-229	MACS2	7750	http://gtrd.biouml.org/downloads/20.06/gtrdHub/hg38/bigBed/ChIP-seq/Peaks/MACS2/PEAKS034007_USF1_P22415_MACS2_417.bb	GSE1010836	wgEncodeEH003310; ENCSR000BVK	NULL	P22415
EXP011160	USF1	Homo sapiens	B	cell line	HCT-116 (colon carcinoma)	sc-229	MACS2	14317	http://gtrd.biouml.org/downloads/20.06/gtrdHub/hg38/bigBed/ChIP-seq/Peaks/MACS2/PEAKS034008_USF1_P22415_MACS2_417.bb	GSE1010836	wgEncodeEH003310; ENCSR000BVK	NULL	P22415
EXP011176	MAX	Homo sapiens	B	cell line	A549 (lung carcinoma)	sc-197	MACS2	51210	http://gtrd.biouml.org/downloads/20.06/gtrdHub/hg38/bigBed/ChIP-seq/Peaks/MACS2/PEAKS034022_MAX_P61244_MACS2_38.bb	GSE1010728	wgEncodeEH003251; ENCSR000BTJ	NULL	P61244
EXP011180	USF2	Mus musculus	B	cell line	MEL cell line	ab60931	MACS2	2606	http://gtrd.biouml.org/downloads/20.06/gtrdHub/mm10/bigBed/ChIP-seq/Peaks/MACS2/PEAKS036800_Usf2_Q64705_MACS2_1174.bb	GSE1003785	wgEncodeEM002780; ENCSR000ETF	NULL	Q64705
EXP011182	MXI1	Homo sapiens	B	cell line	SK-N-SH (neuroblastoma)	AF4185	NA	NA	NA	GSE1003631	wgEncodeEH003373; ENCSR000EIA	NULL	P50539
EXP011185	MAX	Homo sapiens	B	cell line	MCF7 (Invasive ductal breast carcinoma)	sc-197	MACS2	28439	http://gtrd.biouml.org/downloads/20.06/gtrdHub/hg38/bigBed/ChIP-seq/Peaks/MACS2/PEAKS034028_MAX_P61244_MACS2_113.bb	GSE1010863	wgEncodeEH003281; ENCSR000BUL	NULL	P61244
EXP011205	MAX	Homo sapiens	B	cell line	Ishikawa (endometrial adenocarcinoma)	sc-197	MACS2	44358	http://gtrd.biouml.org/downloads/20.06/gtrdHub/hg38/bigBed/ChIP-seq/Peaks/MACS2/PEAKS034045_MAX_P61244_MACS2_504.bb	GSE1010807	wgEncodeEH003268; ENCSR000BTY	NULL	P61244
EXP011215	MAX	Homo sapiens	B	cell line	HepG2 (hepatoblastoma)	sc-197	MACS2	24597	http://gtrd.biouml.org/downloads/20.06/gtrdHub/hg38/bigBed/ChIP-seq/Peaks/MACS2/PEAKS034053_MAX_P61244_MACS2_430.bb	GSE1010865	wgEncodeEH003254; ENCSR000BTM	NULL	P61244
EXP011219	TCF12	Homo sapiens	A	cell line	SK-N-SH (neuroblastoma)	sc-357	MACS2	65516	http://gtrd.biouml.org/downloads/20.06/gtrdHub/hg38/bigBed/ChIP-seq/Peaks/MACS2/PEAKS034057_TCF12_Q99081_MACS2_665.bb	GSE1010900	wgEncodeEH003227; ENCSR000BSL	NULL	Q99081
EXP011221	TCF12	Homo sapiens	A	cell line	MCF7 (Invasive ductal breast carcinoma)	sc-357	MACS2	13766	http://gtrd.biouml.org/downloads/20.06/gtrdHub/hg38/bigBed/ChIP-seq/Peaks/MACS2/PEAKS034058_TCF12_Q99081_MACS2_113.bb	GSE1010861	wgEncodeEH003283; ENCSR000BUN	NULL	Q99081
EXP011224	USF1	Homo sapiens	B	cell line	SK-N-SH (neuroblastoma)	sc-229	MACS2	3045	http://gtrd.biouml.org/downloads/20.06/gtrdHub/hg38/bigBed/ChIP-seq/Peaks/MACS2/PEAKS034061_USF1_P22415_MACS2_665.bb	GSE1010806	wgEncodeEH003269; ENCSR000BTZ	NULL	P22415
EXP011226	TCF12	Homo sapiens	A	cell line	MCF7 (Invasive ductal breast carcinoma)	sc-357	MACS2	7480	http://gtrd.biouml.org/downloads/20.06/gtrdHub/hg38/bigBed/ChIP-seq/Peaks/MACS2/PEAKS034063_TCF12_Q99081_MACS2_113.bb	GSE1010861	wgEncodeEH003283; ENCSR000BUN	NULL	Q99081
EXP030009	MXI1	Homo sapiens	B	cell line	LoVo (colorectal adenocarcinoma)	MXI1	MACS2	6	http://gtrd.biouml.org/downloads/20.06/gtrdHub/hg38/bigBed/ChIP-seq/Peaks/MACS2/PEAKS034076_MXI1_P50539_MACS2_553.bb	GSE49402	NULL	NULL	P50539
EXP030014	BHLHE41	Homo sapiens	E	cell line	LoVo (colorectal adenocarcinoma)	BHLHB3	MACS2	5	http://gtrd.biouml.org/downloads/20.06/gtrdHub/hg38/bigBed/ChIP-seq/Peaks/MACS2/PEAKS034081_BHLHE41_Q9C0J9_MACS2_553.bb	GSE49402	NULL	NULL	Q9C0J9
EXP030031	LYL1	Homo sapiens	A	cell line	LoVo (colorectal adenocarcinoma)	LYL1	MACS2	15253	http://gtrd.biouml.org/downloads/20.06/gtrdHub/hg38/bigBed/ChIP-seq/Peaks/MACS2/PEAKS034098_LYL1_P12980_MACS2_553.bb	GSE49402	NULL	NULL	P12980
EXP030033	ARNTL2	Homo sapiens	C	cell line	LoVo (colorectal adenocarcinoma)	ARNTL2	MACS2	4	http://gtrd.biouml.org/downloads/20.06/gtrdHub/hg38/bigBed/ChIP-seq/Peaks/MACS2/PEAKS034100_ARNTL2_Q8WYA1_MACS2_553.bb	GSE49402	NULL	NULL	Q8WYA1
EXP030041	USF2	Homo sapiens	B	cell line	LoVo (colorectal adenocarcinoma)	USF2	MACS2	1231	http://gtrd.biouml.org/downloads/20.06/gtrdHub/hg38/bigBed/ChIP-seq/Peaks/MACS2/PEAKS034108_USF2_Q15853_MACS2_553.bb	GSE49402	NULL	NULL	Q15853
EXP030060	MYC	Homo sapiens	B	cell line	LoVo (colorectal adenocarcinoma)	MYC	MACS2	29486	http://gtrd.biouml.org/downloads/20.06/gtrdHub/hg38/bigBed/ChIP-seq/Peaks/MACS2/PEAKS034127_MYC_P01106_MACS2_553.bb	GSE49402	NULL	NULL	P01106
EXP030069	MXD1	Homo sapiens	B	cell line	LoVo (colorectal adenocarcinoma)	MXD1	MACS2	15598	http://gtrd.biouml.org/downloads/20.06/gtrdHub/hg38/bigBed/ChIP-seq/Peaks/MACS2/PEAKS034136_MXD1_Q05195_MACS2_553.bb	GSE49402	NULL	NULL	Q05195
EXP030070	MXD3	Homo sapiens	B	cell line	LoVo (colorectal adenocarcinoma)	MXD3	MACS2	9237	http://gtrd.biouml.org/downloads/20.06/gtrdHub/hg38/bigBed/ChIP-seq/Peaks/MACS2/PEAKS034137_MXD3_Q9BW11_MACS2_553.bb	GSE49402	NULL	NULL	Q9BW11
EXP030072	CLOCK	Homo sapiens	C	cell line	LoVo (colorectal adenocarcinoma)	CLOCK	MACS2	20498	http://gtrd.biouml.org/downloads/20.06/gtrdHub/hg38/bigBed/ChIP-seq/Peaks/MACS2/PEAKS034139_CLOCK_O15516_MACS2_553.bb	GSE49402	NULL	NULL	O15516
EXP030077	MYF6	Homo sapiens	A	cell line	LoVo (colorectal adenocarcinoma)	MYF6	MACS2	145	http://gtrd.biouml.org/downloads/20.06/gtrdHub/hg38/bigBed/ChIP-seq/Peaks/MACS2/PEAKS034144_MYF6_P23409_MACS2_553.bb	GSE49402	NULL	NULL	P23409
EXP030092	HES7	Homo sapiens	E	cell line	LoVo (colorectal adenocarcinoma)	HES7	MACS2	25	http://gtrd.biouml.org/downloads/20.06/gtrdHub/hg38/bigBed/ChIP-seq/Peaks/MACS2/PEAKS034159_HES7_Q9BYE0_MACS2_553.bb	GSE49402	NULL	NULL	Q9BYE0
EXP030099	ASCL2	Homo sapiens	A	cell line	LoVo (colorectal adenocarcinoma)	ASCL2	MACS2	574	http://gtrd.biouml.org/downloads/20.06/gtrdHub/hg38/bigBed/ChIP-seq/Peaks/MACS2/PEAKS034166_ASCL2_Q99929_MACS2_553.bb	GSE49402	NULL	NULL	Q99929
EXP030101	HIF1A	Homo sapiens	C	cell line	LoVo (colorectal adenocarcinoma)	HIF1A	MACS2	10	http://gtrd.biouml.org/downloads/20.06/gtrdHub/hg38/bigBed/ChIP-seq/Peaks/MACS2/PEAKS034168_HIF1A_Q16665_MACS2_553.bb	GSE49402	NULL	NULL	Q16665
EXP030102	TCFL5	Homo sapiens	E	cell line	LoVo (colorectal adenocarcinoma)	TCFL5	MACS2	59	http://gtrd.biouml.org/downloads/20.06/gtrdHub/hg38/bigBed/ChIP-seq/Peaks/MACS2/PEAKS034169_TCFL5_Q9UL49_MACS2_553.bb	GSE49402	NULL	NULL	Q9UL49
EXP030108	TFE3	Homo sapiens	B	cell line	LoVo (colorectal adenocarcinoma)	TFE3	MACS2	1205	http://gtrd.biouml.org/downloads/20.06/gtrdHub/hg38/bigBed/ChIP-seq/Peaks/MACS2/PEAKS034175_TFE3_P19532_MACS2_553.bb	GSE49402	NULL	NULL	P19532
EXP030109	TFEB	Homo sapiens	B	cell line	LoVo (colorectal adenocarcinoma)	TFEB	MACS2	55	http://gtrd.biouml.org/downloads/20.06/gtrdHub/hg38/bigBed/ChIP-seq/Peaks/MACS2/PEAKS034176_TFEB_P19484_MACS2_553.bb	GSE49402	NULL	NULL	P19484
EXP030112	ARNT	Homo sapiens	C	cell line	LoVo (colorectal adenocarcinoma)	ARNT	MACS2	2998	http://gtrd.biouml.org/downloads/20.06/gtrdHub/hg38/bigBed/ChIP-seq/Peaks/MACS2/PEAKS034179_ARNT_P27540_MACS2_553.bb	GSE49402	NULL	NULL	P27540
EXP030120	EPAS1	Homo sapiens	C	cell line	LoVo (colorectal adenocarcinoma)	EPAS1	MACS2	4875	http://gtrd.biouml.org/downloads/20.06/gtrdHub/hg38/bigBed/ChIP-seq/Peaks/MACS2/PEAKS034187_EPAS1_Q99814_MACS2_553.bb	GSE49402	NULL	NULL	Q99814
EXP030126	NEUROG3	Homo sapiens	A	cell line	LoVo (colorectal adenocarcinoma)	NEUROG3	MACS2	111	http://gtrd.biouml.org/downloads/20.06/gtrdHub/hg38/bigBed/ChIP-seq/Peaks/MACS2/PEAKS034193_NEUROG3_Q9Y4Z2_MACS2_553.bb	GSE49402	NULL	NULL	Q9Y4Z2
EXP030141	MAX	Homo sapiens	B	cell line	LoVo (colorectal adenocarcinoma)	MAX	MACS2	13379	http://gtrd.biouml.org/downloads/20.06/gtrdHub/hg38/bigBed/ChIP-seq/Peaks/MACS2/PEAKS034208_MAX_P61244_MACS2_553.bb	GSE49402	NULL	NULL	P61244
EXP030145	HEY1	Homo sapiens	E	cell line	LoVo (colorectal adenocarcinoma)	HEY1	MACS2	875	http://gtrd.biouml.org/downloads/20.06/gtrdHub/hg38/bigBed/ChIP-seq/Peaks/MACS2/PEAKS034212_HEY1_Q9Y5J3_MACS2_553.bb	GSE49402	NULL	NULL	Q9Y5J3
EXP030154	NCOA1	Homo sapiens	B	cell line	LoVo (colorectal adenocarcinoma)	NCOA1	MACS2	635	http://gtrd.biouml.org/downloads/20.06/gtrdHub/hg38/bigBed/ChIP-seq/Peaks/MACS2/PEAKS034221_NCOA1_Q15788_MACS2_553.bb	GSE49402	NULL	NULL	Q15788
EXP030156	NCOA3	Homo sapiens	B	cell line	LoVo (colorectal adenocarcinoma)	NCOA3	MACS2	667	http://gtrd.biouml.org/downloads/20.06/gtrdHub/hg38/bigBed/ChIP-seq/Peaks/MACS2/PEAKS034223_NCOA3_Q9Y6Q9_MACS2_553.bb	GSE49402	NULL	NULL	Q9Y6Q9
EXP030179	ID2	Homo sapiens	D	cell line	LoVo (colorectal adenocarcinoma)	ID2	MACS2	684	http://gtrd.biouml.org/downloads/20.06/gtrdHub/hg38/bigBed/ChIP-seq/Peaks/MACS2/PEAKS034246_ID2_Q02363_MACS2_553.bb	GSE49402	NULL	NULL	Q02363
EXP030180	ID1	Homo sapiens	D	cell line	LoVo (colorectal adenocarcinoma)	ID1	MACS2	464	http://gtrd.biouml.org/downloads/20.06/gtrdHub/hg38/bigBed/ChIP-seq/Peaks/MACS2/PEAKS034247_ID1_P41134_MACS2_553.bb	GSE49402	NULL	NULL	P41134
EXP030183	HEYL	Homo sapiens	E	cell line	LoVo (colorectal adenocarcinoma)	HEYL	MACS2	13941	http://gtrd.biouml.org/downloads/20.06/gtrdHub/hg38/bigBed/ChIP-seq/Peaks/MACS2/PEAKS034250_HEYL_Q9NQ87_MACS2_553.bb	GSE49402	NULL	NULL	Q9NQ87
EXP030184	ID4	Homo sapiens	D	cell line	LoVo (colorectal adenocarcinoma)	ID4	MACS2	5	http://gtrd.biouml.org/downloads/20.06/gtrdHub/hg38/bigBed/ChIP-seq/Peaks/MACS2/PEAKS034251_ID4_P47928_MACS2_553.bb	GSE49402	NULL	NULL	P47928
EXP030185	ID3	Homo sapiens	D	cell line	LoVo (colorectal adenocarcinoma)	ID3	MACS2	3921	http://gtrd.biouml.org/downloads/20.06/gtrdHub/hg38/bigBed/ChIP-seq/Peaks/MACS2/PEAKS034252_ID3_Q02535_MACS2_553.bb	GSE49402	NULL	NULL	Q02535
EXP030200	HES1	Homo sapiens	E	cell line	LoVo (colorectal adenocarcinoma)	HES1	MACS2	6761	http://gtrd.biouml.org/downloads/20.06/gtrdHub/hg38/bigBed/ChIP-seq/Peaks/MACS2/PEAKS034267_HES1_Q14469_MACS2_553.bb	GSE49402	NULL	NULL	Q14469
EXP030202	HES5	Homo sapiens	unclassified	cell line	LoVo (colorectal adenocarcinoma)	HES5	MACS2	23	http://gtrd.biouml.org/downloads/20.06/gtrdHub/hg38/bigBed/ChIP-seq/Peaks/MACS2/PEAKS034269_HES5_Q5TA89_MACS2_553.bb	GSE49402	NULL	NULL	Q5TA89
EXP030203	HES4	Homo sapiens	E	cell line	LoVo (colorectal adenocarcinoma)	HES4	MACS2	5722	http://gtrd.biouml.org/downloads/20.06/gtrdHub/hg38/bigBed/ChIP-seq/Peaks/MACS2/PEAKS034270_HES4_Q9HCC6_MACS2_553.bb	GSE49402	NULL	NULL	Q9HCC6
EXP030204	HES2	Homo sapiens	E	cell line	LoVo (colorectal adenocarcinoma)	HES2	MACS2	23	http://gtrd.biouml.org/downloads/20.06/gtrdHub/hg38/bigBed/ChIP-seq/Peaks/MACS2/PEAKS034271_HES2_Q9Y543_MACS2_553.bb	GSE49402	NULL	NULL	Q9Y543
EXP030205	MNT	Homo sapiens	B	cell line	LoVo (colorectal adenocarcinoma)	MNT	MACS2	25676	http://gtrd.biouml.org/downloads/20.06/gtrdHub/hg38/bigBed/ChIP-seq/Peaks/MACS2/PEAKS034272_MNT_Q99583_MACS2_553.bb	GSE49402	NULL	NULL	Q99583
EXP030212	TAL1	Homo sapiens	A	cell line	LoVo (colorectal adenocarcinoma)	TAL1	MACS2	50954	http://gtrd.biouml.org/downloads/20.06/gtrdHub/hg38/bigBed/ChIP-seq/Peaks/MACS2/PEAKS034279_TAL1_P17542_MACS2_553.bb	GSE49402	NULL	NULL	P17542
EXP030244	TCF12	Homo sapiens	A	cell line	LoVo (colorectal adenocarcinoma)	TCF12	MACS2	132	http://gtrd.biouml.org/downloads/20.06/gtrdHub/hg38/bigBed/ChIP-seq/Peaks/MACS2/PEAKS034311_TCF12_Q99081_MACS2_553.bb	GSE49402	NULL	NULL	Q99081
EXP030249	MITF	Homo sapiens	B	cell line	LoVo (colorectal adenocarcinoma)	MITF	MACS2	1867	http://gtrd.biouml.org/downloads/20.06/gtrdHub/hg38/bigBed/ChIP-seq/Peaks/MACS2/PEAKS034316_MITF_O75030_MACS2_553.bb	GSE49402	NULL	NULL	O75030
EXP030257	FERD3L	Homo sapiens	A	cell line	LoVo (colorectal adenocarcinoma)	FERD3L	NA	NA	NA	GSE49402	NULL	NULL	Q96RJ6
EXP030284	NEUROD2	Homo sapiens	A	cell line	LoVo (colorectal adenocarcinoma)	NEUROD2	MACS2	55	http://gtrd.biouml.org/downloads/20.06/gtrdHub/hg38/bigBed/ChIP-seq/Peaks/MACS2/PEAKS034351_NEUROD2_Q15784_MACS2_553.bb	GSE49402	NULL	NULL	Q15784
EXP030288	NHLH1	Homo sapiens	A	cell line	LoVo (colorectal adenocarcinoma)	NHLH1	MACS2	29	http://gtrd.biouml.org/downloads/20.06/gtrdHub/hg38/bigBed/ChIP-seq/Peaks/MACS2/PEAKS034355_NHLH1_Q02575_MACS2_553.bb	GSE49402	NULL	NULL	Q02575
EXP030289	MYOD1	Homo sapiens	A	cell line	LoVo (colorectal adenocarcinoma)	MYOD1	MACS2	516	http://gtrd.biouml.org/downloads/20.06/gtrdHub/hg38/bigBed/ChIP-seq/Peaks/MACS2/PEAKS034356_MYOD1_P15172_MACS2_553.bb	GSE49402	NULL	NULL	P15172
EXP030290	ARNT2	Homo sapiens	C	cell line	LoVo (colorectal adenocarcinoma)	ARNT2	MACS2	22828	http://gtrd.biouml.org/downloads/20.06/gtrdHub/hg38/bigBed/ChIP-seq/Peaks/MACS2/PEAKS034357_ARNT2_Q9HBZ2_MACS2_553.bb	GSE49402	NULL	NULL	Q9HBZ2
EXP030299	ATOH1	Homo sapiens	A	cell line	LoVo (colorectal adenocarcinoma)	ATOH1	MACS2	184	http://gtrd.biouml.org/downloads/20.06/gtrdHub/hg38/bigBed/ChIP-seq/Peaks/MACS2/PEAKS034366_ATOH1_Q92858_MACS2_553.bb	GSE49402	NULL	NULL	Q92858
EXP030303	ARNTL	Homo sapiens	C	cell line	LoVo (colorectal adenocarcinoma)	ARNTL	MACS2	2057	http://gtrd.biouml.org/downloads/20.06/gtrdHub/hg38/bigBed/ChIP-seq/Peaks/MACS2/PEAKS034370_ARNTL_O00327_MACS2_553.bb	GSE49402	NULL	NULL	O00327
EXP030323	BHLHE40	Homo sapiens	unclassified	cell line	LoVo (colorectal adenocarcinoma)	BHLHE40	MACS2	299	http://gtrd.biouml.org/downloads/20.06/gtrdHub/hg38/bigBed/ChIP-seq/Peaks/MACS2/PEAKS034390_BHLHE40_O14503_MACS2_553.bb	GSE49402	NULL	NULL	O14503
EXP030326	SREBF1	Homo sapiens	B	cell line	LoVo (colorectal adenocarcinoma)	SREBF1	MACS2	6798	http://gtrd.biouml.org/downloads/20.06/gtrdHub/hg38/bigBed/ChIP-seq/Peaks/MACS2/PEAKS034393_SREBF1_P36956_MACS2_553.bb	GSE49402	NULL	NULL	P36956
EXP030335	SREBF2	Homo sapiens	B	cell line	LoVo (colorectal adenocarcinoma)	SREBF2	MACS2	263	http://gtrd.biouml.org/downloads/20.06/gtrdHub/hg38/bigBed/ChIP-seq/Peaks/MACS2/PEAKS034402_SREBF2_Q12772_MACS2_553.bb	GSE49402	NULL	NULL	Q12772
EXP030361	MSC	Homo sapiens	A	cell line	LoVo (colorectal adenocarcinoma)	MSC	MACS2	6	http://gtrd.biouml.org/downloads/20.06/gtrdHub/hg38/bigBed/ChIP-seq/Peaks/MACS2/PEAKS034428_MSC_O60682_MACS2_553.bb	GSE49402	NULL	NULL	O60682
EXP030373	HAND1	Homo sapiens	A	cell line	LoVo (colorectal adenocarcinoma)	HAND1	MACS2	38	http://gtrd.biouml.org/downloads/20.06/gtrdHub/hg38/bigBed/ChIP-seq/Peaks/MACS2/PEAKS034440_HAND1_O96004_MACS2_553.bb	GSE49402	NULL	NULL	O96004
EXP030412	TCF12	Homo sapiens	A	cell line	Jurkat E6.1 (T-cells)	TCF12/HEB	MACS2	2459	http://gtrd.biouml.org/downloads/20.06/gtrdHub/hg38/bigBed/ChIP-seq/Peaks/MACS2/PEAKS034465_TCF12_Q99081_MACS2_510.bb	GSE29180; GSM722166	NULL	22897851	Q99081
EXP030413	TCF3	Homo sapiens	A	cell line	Jurkat E6.1 (T-cells)	TCF3/E2A	MACS2	251	http://gtrd.biouml.org/downloads/20.06/gtrdHub/hg38/bigBed/ChIP-seq/Peaks/MACS2/PEAKS034466_TCF3_P15923_MACS2_510.bb	GSE29180; GSM722167	NULL	22897851	P15923
EXP030415	TAL1	Homo sapiens	A	cell line	Jurkat E6.1 (T-cells)	TAL1	MACS2	3827	http://gtrd.biouml.org/downloads/20.06/gtrdHub/hg38/bigBed/ChIP-seq/Peaks/MACS2/PEAKS034468_TAL1_P17542_MACS2_510.bb	GSE29180; GSM722164; GSM722165	NULL	22897851	P17542
EXP030456	CLOCK	Mus musculus	C	liver	liver	anti-CLK (Novus Biological; #NB100-126; lot B1)	MACS2	22	http://gtrd.biouml.org/downloads/20.06/gtrdHub/mm10/bigBed/ChIP-seq/Peaks/MACS2/PEAKS035551_Clock_O08785_MACS2_5.bb	GSE36874; GSM904671	NULL	23150795	O08785
EXP030457	ARNTL	Mus musculus	C	liver	liver	anti-BMAL1 (Abcam; #ab3350-200; lot 805009)	MACS2	162	http://gtrd.biouml.org/downloads/20.06/gtrdHub/mm10/bigBed/ChIP-seq/Peaks/MACS2/PEAKS035552_Arntl_Q9WTL8_MACS2_5.bb	GSE36874; GSM904672	NULL	23150795	Q9WTL8
EXP030459	NCOA3	Mus musculus	B	cell line	ES-E14 (E14, embryonic stem cells)	NcoA3	MACS2	245	http://gtrd.biouml.org/downloads/20.06/gtrdHub/mm10/bigBed/ChIP-seq/Peaks/MACS2/PEAKS035553_Ncoa3_O09000_MACS2_230.bb	GSE37262; GSM915092	NULL	23019124	O09000
EXP030480	NCOA1	Homo sapiens	B	cell line	LS180 (colon cancer)	SRC-1 (Santa Cruz, M-341, sc-8495)	MACS2	37398	http://gtrd.biouml.org/downloads/20.06/gtrdHub/hg38/bigBed/ChIP-seq/Peaks/MACS2/PEAKS034487_NCOA1_Q15788_MACS2_557.bb	GSE39277; GSM959625	NULL	22944139	Q15788
EXP030481	NCOA1	Homo sapiens	B	cell line	LS180 (colon cancer)	SRC-1 (Santa Cruz, M-341, sc-8495)	MACS2	1180	http://gtrd.biouml.org/downloads/20.06/gtrdHub/hg38/bigBed/ChIP-seq/Peaks/MACS2/PEAKS034488_NCOA1_Q15788_MACS2_557.bb	GSE39277; GSM959626	NULL	22944139	Q15788
EXP030535	MYC	Homo sapiens	B	immune system	B-cells	c-Myc	MACS2	5458	http://gtrd.biouml.org/downloads/20.06/gtrdHub/hg38/bigBed/ChIP-seq/Peaks/MACS2/PEAKS034521_MYC_P01106_MACS2_880.bb	GSE42161; GSM1033754	NULL	NULL	P01106
EXP030536	MAX	Homo sapiens	B	immune system	B-cells	Max	MACS2	579	http://gtrd.biouml.org/downloads/20.06/gtrdHub/hg38/bigBed/ChIP-seq/Peaks/MACS2/PEAKS034522_MAX_P61244_MACS2_880.bb	GSE42161; GSM1033759	NULL	NULL	P61244
EXP030565	ASCL1	Mus musculus	A	embryonic cell	MEF (mouse embryonic fibroblasts)	Ascl1 (ab74065)	MACS2	7201	http://gtrd.biouml.org/downloads/20.06/gtrdHub/mm10/bigBed/ChIP-seq/Peaks/MACS2/PEAKS035575_Ascl1_Q02067_MACS2_12.bb	GSE43916; GSM1187221	NULL	24243019	Q02067
EXP030566	ASCL1	Mus musculus	A	stem cell	neural progenitors	Ascl1 (ab74065)	MACS2	22221	http://gtrd.biouml.org/downloads/20.06/gtrdHub/mm10/bigBed/ChIP-seq/Peaks/MACS2/PEAKS035576_Ascl1_Q02067_MACS2_138.bb	GSE43916; GSM1187228	NULL	24243019	Q02067
EXP030567	ASCL1	Homo sapiens	A	other	fibroblasts	Ascl1 (ab74065)	MACS2	37472	http://gtrd.biouml.org/downloads/20.06/gtrdHub/hg38/bigBed/ChIP-seq/Peaks/MACS2/PEAKS034528_ASCL1_P50553_MACS2_2360.bb	GSE43916; GSM1187229	NULL	24243019	P50553
EXP030568	ASCL1	Homo sapiens	A	skin	epidermal keratinocytes	Ascl1 (ab74065)	MACS2	6064	http://gtrd.biouml.org/downloads/20.06/gtrdHub/hg38/bigBed/ChIP-seq/Peaks/MACS2/PEAKS034529_ASCL1_P50553_MACS2_463.bb	GSE43916; GSM1187231	NULL	24243019	P50553
EXP030573	ASCL1	Mus musculus	A	embryonic cell	MEF (mouse embryonic fibroblasts)	Ascl1 (ab74065)	MACS2	6162	http://gtrd.biouml.org/downloads/20.06/gtrdHub/mm10/bigBed/ChIP-seq/Peaks/MACS2/PEAKS035581_Ascl1_Q02067_MACS2_12.bb	GSE43916; GSM1187223; GSM1187225	NULL	24243019	Q02067
EXP030596	PTF1A	Mus musculus	A	brain	telencephalon	ptf1a	MACS2	2622	http://gtrd.biouml.org/downloads/20.06/gtrdHub/mm10/bigBed/ChIP-seq/Peaks/MACS2/PEAKS035594_Ptf1a_Q9QX98_MACS2_827.bb	GSE47459; GSM1150337	NULL	23754747	Q9QX98
EXP030597	PTF1A	Mus musculus	A	embryonic cell	neural tube	Lab generated rabbit anti-Ptf1a (AN255/256)	MACS2	14863	http://gtrd.biouml.org/downloads/20.06/gtrdHub/mm10/bigBed/ChIP-seq/Peaks/MACS2/PEAKS035595_Ptf1a_Q9QX98_MACS2_476.bb	GSE47459; GSM1150323; GSM1150324	NULL	23754747	Q9QX98
EXP030598	PTF1A	Mus musculus	A	pancreas	pancreas	Lab generated rabbit anti-Ptf1a (AN255/256)	MACS2	17948	http://gtrd.biouml.org/downloads/20.06/gtrdHub/mm10/bigBed/ChIP-seq/Peaks/MACS2/PEAKS035596_Ptf1a_Q9QX98_MACS2_713.bb	GSE47459; GSM1150325; GSM1150326	NULL	23754747	Q9QX98
EXP030658	MYC	Homo sapiens	B	cell line	GP5d (colon adenocarcinoma)	Abcam : ab32	MACS2	26834	http://gtrd.biouml.org/downloads/20.06/gtrdHub/hg38/bigBed/ChIP-seq/Peaks/MACS2/PEAKS034554_MYC_P01106_MACS2_371.bb	GSE51234; GSM1240821	NULL	NULL	P01106
EXP030665	MYC	Homo sapiens	B	cell line	GP5d (colon adenocarcinoma)	Abcam : ab32	MACS2	1473	http://gtrd.biouml.org/downloads/20.06/gtrdHub/hg38/bigBed/ChIP-seq/Peaks/MACS2/PEAKS034561_MYC_P01106_MACS2_371.bb	GSE51234; GSM1240835	NULL	NULL	P01106
EXP030789	ASCL1	Mus musculus	A	spinal cord	spinal cord	Mash1	MACS2	2907	http://gtrd.biouml.org/downloads/20.06/gtrdHub/mm10/bigBed/ChIP-seq/Peaks/MACS2/PEAKS035644_Ascl1_Q02067_MACS2_804.bb	GSE43159; GSM1057594	NULL	23595148	Q02067
EXP030817	USF1	Mus musculus	B	liver	liver	USF1	NA	NA	NA	GSE44609; GSM1087771	NULL	23580255	Q61069
EXP030818	USF1	Mus musculus	B	liver	liver	USF1	NA	NA	NA	GSE44609; GSM1087772	NULL	23580255	Q61069
EXP030819	USF1	Mus musculus	B	liver	liver	USF1	NA	NA	NA	GSE44609; GSM1087773	NULL	23580255	Q61069
EXP030820	USF1	Mus musculus	B	liver	liver	USF1	NA	NA	NA	GSE44609; GSM1087774	NULL	23580255	Q61069
EXP030821	CLOCK	Mus musculus	C	liver	liver	CLOCK (Lee et al. 2001, Cell 107, 855-867)	NA	NA	NA	GSE44609; GSM1087775	NULL	23580255	O08785
EXP030822	CLOCK	Mus musculus	C	liver	liver	CLOCK (Lee et al. 2001, Cell 107, 855-867)	NA	NA	NA	GSE44609; GSM1087776	NULL	23580255	O08785
EXP030823	CLOCK	Mus musculus	C	liver	liver	CLOCK (Lee et al. 2001, Cell 107, 855-867)	NA	NA	NA	GSE44609; GSM1087777	NULL	23580255	O08785
EXP030824	ARNTL	Mus musculus	C	liver	liver	BMAL1 (Lee et al. 2001, Cell 107, 855-867)	NA	NA	NA	GSE44609; GSM1087778	NULL	23580255	Q9WTL8
EXP030825	ARNTL	Mus musculus	C	liver	liver	BMAL1 (Lee et al. 2001, Cell 107, 855-867)	NA	NA	NA	GSE44609; GSM1087779	NULL	23580255	Q9WTL8
EXP030826	ARNTL	Mus musculus	C	liver	liver	BMAL1 (Lee et al. 2001, Cell 107, 855-867)	NA	NA	NA	GSE44609; GSM1087780	NULL	23580255	Q9WTL8
EXP030827	ARNTL	Mus musculus	C	liver	liver	BMAL1 (Lee et al. 2001, Cell 107, 855-867)	NA	NA	NA	GSE44609; GSM1087781	NULL	23580255	Q9WTL8
EXP030837	TFAP4	Homo sapiens	B	cell line	Kasumi-1 (acute myeloblastic leukemia)	anti-AP4 [Takeshi Egawa]	MACS2	17529	http://gtrd.biouml.org/downloads/20.06/gtrdHub/hg38/bigBed/ChIP-seq/Peaks/MACS2/PEAKS034629_TFAP4_Q01664_MACS2_516.bb	GSE45738; GSM1113433; GSM1113434	NULL	24055056	Q01664
EXP030899	TCF12	Homo sapiens	A	cell line	Kasumi-1 (acute myeloblastic leukemia)	sc357	MACS2	44328	http://gtrd.biouml.org/downloads/20.06/gtrdHub/hg38/bigBed/ChIP-seq/Peaks/MACS2/PEAKS034644_TCF12_Q99081_MACS2_516.bb	GSE23730; GSM585586	NULL	22983443	Q99081
EXP030917	MYF5	Mus musculus	A	muscular tissue	myoblasts	myf5	MACS2	119	http://gtrd.biouml.org/downloads/20.06/gtrdHub/mm10/bigBed/ChIP-seq/Peaks/MACS2/PEAKS035688_Myf5_P24699_MACS2_904.bb	GSE24852; GSM611276	NULL	22771117	P24699
EXP030918	MYOD1	Mus musculus	A	muscular tissue	myoblasts	myod	MACS2	182	http://gtrd.biouml.org/downloads/20.06/gtrdHub/mm10/bigBed/ChIP-seq/Peaks/MACS2/PEAKS035689_Myod1_P10085_MACS2_904.bb	GSE24852; GSM611277	NULL	22771117	P10085
EXP030919	MYOD1	Mus musculus	A	muscular tissue	myocytes	myod	MACS2	30878	http://gtrd.biouml.org/downloads/20.06/gtrdHub/mm10/bigBed/ChIP-seq/Peaks/MACS2/PEAKS035690_Myod1_P10085_MACS2_644.bb	GSE24852; GSM611278	NULL	22771117	P10085
EXP030920	MYOD1	Mus musculus	A	muscular tissue	myotubes	myod	MACS2	2741	http://gtrd.biouml.org/downloads/20.06/gtrdHub/mm10/bigBed/ChIP-seq/Peaks/MACS2/PEAKS035691_Myod1_P10085_MACS2_645.bb	GSE24852; GSM611279	NULL	22771117	P10085
EXP030921	MYOD1	Mus musculus	A	other	fibroblasts	myod	MACS2	426	http://gtrd.biouml.org/downloads/20.06/gtrdHub/mm10/bigBed/ChIP-seq/Peaks/MACS2/PEAKS035692_Myod1_P10085_MACS2_897.bb	GSE24852; GSM611280	NULL	22771117	P10085
EXP030973	PTF1A	Mus musculus	A	cell line	266-6 (pancreatic acinar tumor)	Ptf1a (Beta Cell Biology Consortium)	MACS2	52003	http://gtrd.biouml.org/downloads/20.06/gtrdHub/mm10/bigBed/ChIP-seq/Peaks/MACS2/PEAKS035716_Ptf1a_Q9QX98_MACS2_8.bb	GSE27295; GSM674987	NULL	22232429	Q9QX98
EXP030991	TFAP4	Homo sapiens	B	cell line	LNCaP (prostate carcinoma)	anti-AP4 (sc-18593 (N-17), lot D2903)	MACS2	7017	http://gtrd.biouml.org/downloads/20.06/gtrdHub/hg38/bigBed/ChIP-seq/Peaks/MACS2/PEAKS034668_TFAP4_Q01664_MACS2_70.bb	GSE28857; GSM714610	NULL	NULL	Q01664
EXP031149	TCF3	Homo sapiens	A	cell line	CCRF-CEM (T acute lymphoblastic leukemia)	Santa Cruz SC-349	MACS2	142	http://gtrd.biouml.org/downloads/20.06/gtrdHub/hg38/bigBed/ChIP-seq/Peaks/MACS2/PEAKS034709_TCF3_P15923_MACS2_153.bb	GSE33850; GSM837985	NULL	22897851	P15923
EXP031151	TCF12	Homo sapiens	A	cell line	CCRF-CEM (T acute lymphoblastic leukemia)	Santa Cruz SC-357	MACS2	2757	http://gtrd.biouml.org/downloads/20.06/gtrdHub/hg38/bigBed/ChIP-seq/Peaks/MACS2/PEAKS034711_TCF12_Q99081_MACS2_153.bb	GSE33850; GSM837987; GSM837988	NULL	22897851	Q99081
EXP031153	TAL1	Homo sapiens	A	cell line	CCRF-CEM (T acute lymphoblastic leukemia)	Santa Cruz SC-12984	MACS2	3762	http://gtrd.biouml.org/downloads/20.06/gtrdHub/hg38/bigBed/ChIP-seq/Peaks/MACS2/PEAKS034713_TAL1_P17542_MACS2_153.bb	GSE33850; GSM837996; GSM837997	NULL	22897851	P17542
EXP031154	TAL1	Homo sapiens	A	cancer	T-cell acute lymphoblastic leukemia	Santa Cruz SC-12984	MACS2	225974	http://gtrd.biouml.org/downloads/20.06/gtrdHub/hg38/bigBed/ChIP-seq/Peaks/MACS2/PEAKS034714_TAL1_P17542_MACS2_825.bb	GSE33850; GSM837998; GSM837999	NULL	22897851	P17542
EXP031155	TAL1	Homo sapiens	A	cancer	T-cell acute lymphoblastic leukemia	Santa Cruz SC-12984	MACS2	284051	http://gtrd.biouml.org/downloads/20.06/gtrdHub/hg38/bigBed/ChIP-seq/Peaks/MACS2/PEAKS034715_TAL1_P17542_MACS2_825.bb	GSE33850; GSM838000; GSM838001	NULL	22897851	P17542
EXP031187	EPAS1	Homo sapiens	C	cell line	RCC 7860 (Renal cell carcinoma)	HIF-2alpha (PM9)	MACS2	1379	http://gtrd.biouml.org/downloads/20.06/gtrdHub/hg38/bigBed/ChIP-seq/Peaks/MACS2/PEAKS034724_EPAS1_Q99814_MACS2_30.bb	GSE34871; GSM856790	NULL	22406644	Q99814
EXP031188	ARNT	Homo sapiens	C	cell line	RCC 7860 (Renal cell carcinoma)	HIF-1beta (Novus Biologicals, NB100-110)	MACS2	2977	http://gtrd.biouml.org/downloads/20.06/gtrdHub/hg38/bigBed/ChIP-seq/Peaks/MACS2/PEAKS034725_ARNT_P27540_MACS2_30.bb	GSE34871; GSM856791	NULL	22406644	P27540
EXP031190	MYOD1	Mus musculus	A	cell line	P19 (embryonic carcinoma)	two MyoD antibody raised in rabbits by our lab (6196 and 6975) and previously described (Tapscott et al., 1988)	MACS2	35740	http://gtrd.biouml.org/downloads/20.06/gtrdHub/mm10/bigBed/ChIP-seq/Peaks/MACS2/PEAKS035793_Myod1_P10085_MACS2_705.bb	GSE34906; GSM857390	NULL	22445365	P10085
EXP031191	MYOD1	Mus musculus	A	embryonic cell	MEF (mouse embryonic fibroblasts)	two MyoD antibody raised in rabbits by our lab (6196 and 6975) and previously described (Tapscott et al., 1988)	MACS2	135819	http://gtrd.biouml.org/downloads/20.06/gtrdHub/mm10/bigBed/ChIP-seq/Peaks/MACS2/PEAKS035794_Myod1_P10085_MACS2_12.bb	GSE34906; GSM857391	NULL	22445365	P10085
EXP031271	AHR	Mus musculus	C	immune system	dendritic cells	ab81937	MACS2	1523	http://gtrd.biouml.org/downloads/20.06/gtrdHub/mm10/bigBed/ChIP-seq/Peaks/MACS2/PEAKS035844_Ahr_P30561_MACS2_104.bb	GSE36099; GSM881048	NULL	22940246	P30561
EXP031272	AHR	Mus musculus	C	immune system	dendritic cells	ab81937	MACS2	216	http://gtrd.biouml.org/downloads/20.06/gtrdHub/mm10/bigBed/ChIP-seq/Peaks/MACS2/PEAKS035845_Ahr_P30561_MACS2_104.bb	GSE36099; GSM881049	NULL	22940246	P30561
EXP031273	AHR	Mus musculus	C	immune system	dendritic cells	ab81937	MACS2	519	http://gtrd.biouml.org/downloads/20.06/gtrdHub/mm10/bigBed/ChIP-seq/Peaks/MACS2/PEAKS035846_Ahr_P30561_MACS2_104.bb	GSE36099; GSM881050	NULL	22940246	P30561
EXP031274	AHR	Mus musculus	C	immune system	dendritic cells	ab81937	MACS2	496	http://gtrd.biouml.org/downloads/20.06/gtrdHub/mm10/bigBed/ChIP-seq/Peaks/MACS2/PEAKS035847_Ahr_P30561_MACS2_104.bb	GSE36099; GSM881051	NULL	22940246	P30561
EXP031291	HIF1A	Mus musculus	C	immune system	dendritic cells	Bethyl NB100-134	MACS2	280	http://gtrd.biouml.org/downloads/20.06/gtrdHub/mm10/bigBed/ChIP-seq/Peaks/MACS2/PEAKS035864_Hif1a_Q61221_MACS2_104.bb	GSE36099; GSM881068	NULL	22940246	Q61221
EXP031292	HIF1A	Mus musculus	C	immune system	dendritic cells	Bethyl NB100-134	MACS2	499	http://gtrd.biouml.org/downloads/20.06/gtrdHub/mm10/bigBed/ChIP-seq/Peaks/MACS2/PEAKS035865_Hif1a_Q61221_MACS2_104.bb	GSE36099; GSM881069	NULL	22940246	Q61221
EXP031293	HIF1A	Mus musculus	C	immune system	dendritic cells	Bethyl NB100-134	MACS2	59	http://gtrd.biouml.org/downloads/20.06/gtrdHub/mm10/bigBed/ChIP-seq/Peaks/MACS2/PEAKS035866_Hif1a_Q61221_MACS2_104.bb	GSE36099; GSM881070	NULL	22940246	Q61221
EXP031294	HIF1A	Mus musculus	C	immune system	dendritic cells	Bethyl NB100-134	MACS2	204	http://gtrd.biouml.org/downloads/20.06/gtrdHub/mm10/bigBed/ChIP-seq/Peaks/MACS2/PEAKS035867_Hif1a_Q61221_MACS2_104.bb	GSE36099; GSM881071	NULL	22940246	Q61221
EXP031387	MYC	Homo sapiens	B	cell line	P493-6 (B-cell lymphoma)	Santa Cruz SC-764	MACS2	7661	http://gtrd.biouml.org/downloads/20.06/gtrdHub/hg38/bigBed/ChIP-seq/Peaks/MACS2/PEAKS034735_MYC_P01106_MACS2_708.bb	GSE36354; GSM894058	NULL	23021215	P01106
EXP031388	MYC	Homo sapiens	B	cell line	P493-6 (B-cell lymphoma)	Santa Cruz SC-764	MACS2	4295	http://gtrd.biouml.org/downloads/20.06/gtrdHub/hg38/bigBed/ChIP-seq/Peaks/MACS2/PEAKS034736_MYC_P01106_MACS2_708.bb	GSE36354; GSM894059	NULL	23021215	P01106
EXP031389	MYC	Homo sapiens	B	cell line	P493-6 (B-cell lymphoma)	Santa Cruz SC-764	MACS2	8035	http://gtrd.biouml.org/downloads/20.06/gtrdHub/hg38/bigBed/ChIP-seq/Peaks/MACS2/PEAKS034737_MYC_P01106_MACS2_708.bb	GSE36354; GSM894060	NULL	23021215	P01106
EXP031390	MYC	Homo sapiens	B	cell line	U87 (glioblastoma)	c-Myc	MACS2	25678	http://gtrd.biouml.org/downloads/20.06/gtrdHub/hg38/bigBed/ChIP-seq/Peaks/MACS2/PEAKS034738_MYC_P01106_MACS2_849.bb	GSE36354; GSM894061	NULL	23021215	P01106
EXP031391	MAX	Homo sapiens	B	cell line	P493-6 (B-cell lymphoma)	Santa Cruz SC-197	MACS2	53892	http://gtrd.biouml.org/downloads/20.06/gtrdHub/hg38/bigBed/ChIP-seq/Peaks/MACS2/PEAKS034739_MAX_P61244_MACS2_708.bb	GSE36354; GSM894074	NULL	23021215	P61244
EXP031392	MAX	Homo sapiens	B	cell line	P493-6 (B-cell lymphoma)	Santa Cruz SC-197	MACS2	43291	http://gtrd.biouml.org/downloads/20.06/gtrdHub/hg38/bigBed/ChIP-seq/Peaks/MACS2/PEAKS034740_MAX_P61244_MACS2_708.bb	GSE36354; GSM894075	NULL	23021215	P61244
EXP031393	MAX	Homo sapiens	B	cell line	P493-6 (B-cell lymphoma)	Santa Cruz SC-197	MACS2	23640	http://gtrd.biouml.org/downloads/20.06/gtrdHub/hg38/bigBed/ChIP-seq/Peaks/MACS2/PEAKS034741_MAX_P61244_MACS2_708.bb	GSE36354; GSM894076	NULL	23021215	P61244
EXP031394	MAX	Homo sapiens	B	cell line	U87 (glioblastoma)	Santa Cruz SC-197	MACS2	106531	http://gtrd.biouml.org/downloads/20.06/gtrdHub/hg38/bigBed/ChIP-seq/Peaks/MACS2/PEAKS034742_MAX_P61244_MACS2_849.bb	GSE36354; GSM894077	NULL	23021215	P61244
EXP031395	MAX	Homo sapiens	B	immune system	B-cells	Santa Cruz SC-197	MACS2	2714	http://gtrd.biouml.org/downloads/20.06/gtrdHub/hg38/bigBed/ChIP-seq/Peaks/MACS2/PEAKS034743_MAX_P61244_MACS2_880.bb	GSE36354; GSM894085	NULL	23021215	P61244
EXP031396	MYC	Homo sapiens	B	cell line	NCI-H128 (small cell lung carcinoma)	Santa Cruz SC-764	MACS2	4145	http://gtrd.biouml.org/downloads/20.06/gtrdHub/hg38/bigBed/ChIP-seq/Peaks/MACS2/PEAKS034744_MYC_P01106_MACS2_374.bb	GSE36354; GSM894098	NULL	23021215	P01106
EXP031397	MAX	Homo sapiens	B	cell line	NCI-H128 (small cell lung carcinoma)	Santa Cruz SC-197	MACS2	55859	http://gtrd.biouml.org/downloads/20.06/gtrdHub/hg38/bigBed/ChIP-seq/Peaks/MACS2/PEAKS034745_MAX_P61244_MACS2_374.bb	GSE36354; GSM894099	NULL	23021215	P61244
EXP031398	MYC	Homo sapiens	B	cell line	NCI-H2171 (small cell lung carcinoma)	Santa Cruz SC-764	MACS2	69373	http://gtrd.biouml.org/downloads/20.06/gtrdHub/hg38/bigBed/ChIP-seq/Peaks/MACS2/PEAKS034746_MYC_P01106_MACS2_384.bb	GSE36354; GSM894102	NULL	23021215	P01106
EXP031399	MAX	Homo sapiens	B	cell line	NCI-H2171 (small cell lung carcinoma)	Santa Cruz SC-197	MACS2	84501	http://gtrd.biouml.org/downloads/20.06/gtrdHub/hg38/bigBed/ChIP-seq/Peaks/MACS2/PEAKS034747_MAX_P61244_MACS2_384.bb	GSE36354; GSM894103	NULL	23021215	P61244
EXP031400	MYC	Homo sapiens	B	immune system	B-cells	Santa Cruz SC-764	MACS2	34619	http://gtrd.biouml.org/downloads/20.06/gtrdHub/hg38/bigBed/ChIP-seq/Peaks/MACS2/PEAKS034748_MYC_P01106_MACS2_880.bb	GSE36354; GSM894108	NULL	23021215	P01106
EXP031413	MYC	Homo sapiens	B	cell line	BJ (fibroblasts)	AF3696	MACS2	42265	http://gtrd.biouml.org/downloads/20.06/gtrdHub/hg38/bigBed/ChIP-seq/Peaks/MACS2/PEAKS034752_MYC_P01106_MACS2_93.bb	GSE36570; GSM896988	NULL	23159369	P01106
EXP031415	MYC	Homo sapiens	B	cell line	BJ (fibroblasts)	c-Myc	MACS2	20442	http://gtrd.biouml.org/downloads/20.06/gtrdHub/hg38/bigBed/ChIP-seq/Peaks/MACS2/PEAKS034754_MYC_P01106_MACS2_93.bb	GSE36570; GSM1000576	NULL	23159369	P01106
EXP031441	TAL1	Homo sapiens	A	stem cell	CD34+ hematopoietic stem cells-derived proerythroblasts	sc-12984	MACS2	519	http://gtrd.biouml.org/downloads/20.06/gtrdHub/hg38/bigBed/ChIP-seq/Peaks/MACS2/PEAKS034759_TAL1_P17542_MACS2_167.bb	GSE36985; GSM908054	NULL	23041383	P17542
EXP031442	TAL1	Homo sapiens	A	stem cell	CD34+ hematopoietic stem cells-derived proerythroblasts	sc-12984	MACS2	3041	http://gtrd.biouml.org/downloads/20.06/gtrdHub/hg38/bigBed/ChIP-seq/Peaks/MACS2/PEAKS034760_TAL1_P17542_MACS2_167.bb	GSE36985; GSM908055	NULL	23041383	P17542
EXP031455	MYC	Mus musculus	B	immune system	T-cells	Clontech, 632460	MACS2	4	http://gtrd.biouml.org/downloads/20.06/gtrdHub/mm10/bigBed/ChIP-seq/Peaks/MACS2/PEAKS035960_Myc_P01108_MACS2_44.bb	GSE37229; GSM914083	NULL	23021216	P01108
EXP031456	MYC	Mus musculus	B	immune system	T-cells	Clontech, 632460	MACS2	8	http://gtrd.biouml.org/downloads/20.06/gtrdHub/mm10/bigBed/ChIP-seq/Peaks/MACS2/PEAKS035961_Myc_P01108_MACS2_44.bb	GSE37229; GSM914085	NULL	23021216	P01108
EXP031457	MYC	Mus musculus	B	immune system	B-cells	Clontech, 632460	NA	NA	NA	GSE37229; GSM949565	NULL	23021216	P01108
EXP031458	MYC	Mus musculus	B	immune system	B-cells	Clontech, 632460	NA	NA	NA	GSE37229; GSM949573	NULL	23021216	P01108
EXP031459	MYC	Mus musculus	B	immune system	B-cells	Clontech, 632460	MACS2	1696	http://gtrd.biouml.org/downloads/20.06/gtrdHub/mm10/bigBed/ChIP-seq/Peaks/MACS2/PEAKS035964_Myc_P01108_MACS2_41.bb	GSE37229; GSM914081; GSM949571	NULL	23021216	P01108
EXP031607	HIF1A	Homo sapiens	C	cell line	HUVEC-C (HUVEC, umbilical vein endothelial cells)	HIF1? [Novus Biologicals NB100-134 lot.K2]	MACS2	376	http://gtrd.biouml.org/downloads/20.06/gtrdHub/hg38/bigBed/ChIP-seq/Peaks/MACS2/PEAKS034821_HIF1A_Q16665_MACS2_472.bb	GSE39089; GSM955977	NULL	22645302	Q16665
EXP031608	HIF1A	Homo sapiens	C	cell line	HUVEC-C (HUVEC, umbilical vein endothelial cells)	HIF1? [Novus Biologicals NB100-134 lot.K2]	MACS2	2152	http://gtrd.biouml.org/downloads/20.06/gtrdHub/hg38/bigBed/ChIP-seq/Peaks/MACS2/PEAKS034822_HIF1A_Q16665_MACS2_472.bb	GSE39089; GSM955978	NULL	22645302	Q16665
EXP031611	TCF3	Homo sapiens	A	cell line	RPMI-8402 (T acute lymphoblastic leukemia)	TCF3/E2A	MACS2	1748	http://gtrd.biouml.org/downloads/20.06/gtrdHub/hg38/bigBed/ChIP-seq/Peaks/MACS2/PEAKS036817_TCF3_P15923_MACS2_777.bb	GSE39179; GSM957606; GSM957607	NULL	NULL	P15923
EXP031613	TCF12	Homo sapiens	A	cell line	RPMI-8402 (T acute lymphoblastic leukemia)	TCF12/HEB	MACS2	6940	http://gtrd.biouml.org/downloads/20.06/gtrdHub/hg38/bigBed/ChIP-seq/Peaks/MACS2/PEAKS036819_TCF12_Q99081_MACS2_777.bb	GSE39179; GSM957610; GSM957611	NULL	NULL	Q99081
EXP031614	TAL1	Homo sapiens	A	cell line	RPMI-8402 (T acute lymphoblastic leukemia)	TAL1	MACS2	7395	http://gtrd.biouml.org/downloads/20.06/gtrdHub/hg38/bigBed/ChIP-seq/Peaks/MACS2/PEAKS036820_TAL1_P17542_MACS2_777.bb	GSE39179; GSM957612; GSM957614	NULL	NULL	P17542
EXP031660	TFE3	Mus musculus	B	stem cell	mESCs (mouse embryonic stem cells)	Tfe3 (Santa Cruz, sc-5958)	MACS2	12883	http://gtrd.biouml.org/downloads/20.06/gtrdHub/mm10/bigBed/ChIP-seq/Peaks/MACS2/PEAKS036051_Tfe3_Q64092_MACS2_2.bb	GSE39815; GSM979714	NULL	23582324	Q64092
EXP031661	TFE3	Mus musculus	B	stem cell	mESCs (mouse embryonic stem cells)	Tfe3 (Santa Cruz, sc-5958)	MACS2	12720	http://gtrd.biouml.org/downloads/20.06/gtrdHub/mm10/bigBed/ChIP-seq/Peaks/MACS2/PEAKS036052_Tfe3_Q64092_MACS2_2.bb	GSE39815; GSM979715	NULL	23582324	Q64092
EXP031662	TFE3	Mus musculus	B	stem cell	mESCs (mouse embryonic stem cells)	Tfe3 (Santa Cruz, sc-5958)	MACS2	460	http://gtrd.biouml.org/downloads/20.06/gtrdHub/mm10/bigBed/ChIP-seq/Peaks/MACS2/PEAKS036053_Tfe3_Q64092_MACS2_2.bb	GSE39815; GSM979716	NULL	23582324	Q64092
EXP031671	ARNTL	Mus musculus	C	liver	liver	BMAL1	NA	NA	NA	GSE39977; GSM982688; GSM982689; GSM982690; GSM982691; GSM982692; GSM982693; GSM982694	NULL	22936566	Q9WTL8
EXP031672	ARNTL	Mus musculus	C	liver	liver	BMAL1	NA	NA	NA	GSE39977; GSM982696; GSM982697; GSM982698; GSM982699; GSM982700; GSM982701; GSM982702; GSM982703; GSM982704; GSM982705; GSM982706; GSM982707; GSM982708	NULL	22936566	Q9WTL8
EXP031673	CLOCK	Mus musculus	C	liver	liver	CLOCK	NA	NA	NA	GSE39977; GSM982711; GSM982712; GSM982713; GSM982714; GSM982715; GSM982716; GSM982717	NULL	22936566	O08785
EXP031674	NPAS2	Mus musculus	C	liver	liver	NPAS2	NA	NA	NA	GSE39977; GSM982718; GSM982719; GSM982720; GSM982721; GSM982722; GSM982723	NULL	22936566	P97460
EXP031686	MYC	Mus musculus	B	immune system	pro-B cells	c-Myc (sc764x, Santa Cruz), lot# H0107	MACS2	80	http://gtrd.biouml.org/downloads/20.06/gtrdHub/mm10/bigBed/ChIP-seq/Peaks/MACS2/PEAKS036062_Myc_P01108_MACS2_105.bb	GSE40173; GSM987810	NULL	23064439	P01108
EXP031693	TAL1	Mus musculus	A	stem cell	hematopoietic cells	sc-12984	MACS2	2734	http://gtrd.biouml.org/downloads/20.06/gtrdHub/mm10/bigBed/ChIP-seq/Peaks/MACS2/PEAKS036068_Tal1_P22091_MACS2_217.bb	GSE40235; GSM989018	NULL	23064151	P22091
EXP031694	TAL1	Mus musculus	A	stem cell	hematopoietic cells	sc-12984	MACS2	2160	http://gtrd.biouml.org/downloads/20.06/gtrdHub/mm10/bigBed/ChIP-seq/Peaks/MACS2/PEAKS036069_Tal1_P22091_MACS2_217.bb	GSE40235; GSM989019	NULL	23064151	P22091
EXP031696	TAL1	Mus musculus	A	stem cell	hematopoietic cells	sc-12984	MACS2	701	http://gtrd.biouml.org/downloads/20.06/gtrdHub/mm10/bigBed/ChIP-seq/Peaks/MACS2/PEAKS036071_Tal1_P22091_MACS2_217.bb	GSE40235; GSM989024	NULL	23064151	P22091
EXP031707	OLIG2	Rattus norvegicus	A	nervous system	oligodendrocytes	ab136253	MACS2	11986	http://gtrd.biouml.org/downloads/20.06/gtrdHub/rn6/bigBed/ChIP-seq/Peaks/MACS2/PEAKS036821_Olig2_G3V612_MACS2_218.bb	GSE40506; GSM995388	NULL	22365546	G3V612
EXP031742	MAX	Homo sapiens	B	cell line	NCI-H2171 (small cell lung carcinoma)	Max	MACS2	110341	http://gtrd.biouml.org/downloads/20.06/gtrdHub/hg38/bigBed/ChIP-seq/Peaks/MACS2/PEAKS034844_MAX_P61244_MACS2_384.bb	GSE41105; GSM1008617	NULL	NULL	P61244
EXP031743	MAX	Homo sapiens	B	cell line	NCI-H128 (small cell lung carcinoma)	Max	MACS2	37829	http://gtrd.biouml.org/downloads/20.06/gtrdHub/hg38/bigBed/ChIP-seq/Peaks/MACS2/PEAKS034845_MAX_P61244_MACS2_374.bb	GSE41105; GSM1008618	NULL	NULL	P61244
EXP031744	MYC	Homo sapiens	B	cell line	NCI-H128 (small cell lung carcinoma)	cMyc	MACS2	5241	http://gtrd.biouml.org/downloads/20.06/gtrdHub/hg38/bigBed/ChIP-seq/Peaks/MACS2/PEAKS034846_MYC_P01106_MACS2_374.bb	GSE41105; GSM1008619	NULL	NULL	P01106
EXP031745	MYC	Homo sapiens	B	cell line	NCI-H2171 (small cell lung carcinoma)	cMyc	MACS2	56045	http://gtrd.biouml.org/downloads/20.06/gtrdHub/hg38/bigBed/ChIP-seq/Peaks/MACS2/PEAKS034847_MYC_P01106_MACS2_384.bb	GSE41105; GSM1008620	NULL	NULL	P01106
EXP031790	AHR	Homo sapiens	C	cell line	MCF7 (Invasive ductal breast carcinoma)	sc-5579	MACS2	130131	http://gtrd.biouml.org/downloads/20.06/gtrdHub/hg38/bigBed/ChIP-seq/Peaks/MACS2/PEAKS034859_AHR_P35869_MACS2_113.bb	GSE41820; GSM1024799	NULL	22903824	P35869
EXP031791	ARNT	Homo sapiens	C	cell line	MCF7 (Invasive ductal breast carcinoma)	sc-5580	MACS2	131568	http://gtrd.biouml.org/downloads/20.06/gtrdHub/hg38/bigBed/ChIP-seq/Peaks/MACS2/PEAKS034860_ARNT_P27540_MACS2_113.bb	GSE41820; GSM1024800	NULL	22903824	P27540
EXP031820	MYC	Homo sapiens	B	cell line	P493-6 (B-cell lymphoma)	c-Myc	MACS2	12666	http://gtrd.biouml.org/downloads/20.06/gtrdHub/hg38/bigBed/ChIP-seq/Peaks/MACS2/PEAKS034863_MYC_P01106_MACS2_708.bb	GSE42262; GSM1036404	NULL	NULL	P01106
EXP031821	MAX	Homo sapiens	B	cell line	P493-6 (B-cell lymphoma)	Max	MACS2	51562	http://gtrd.biouml.org/downloads/20.06/gtrdHub/hg38/bigBed/ChIP-seq/Peaks/MACS2/PEAKS034864_MAX_P61244_MACS2_708.bb	GSE42262; GSM1036406	NULL	NULL	P61244
EXP031840	OLIG2	Rattus norvegicus	A	nervous system	oligodendrocyte precursors	Olig2 (Millipore, Ab9610)	NA	NA	NA	GSE42447; GSM1040156	NULL	23332759	G3V612
EXP031841	OLIG2	Rattus norvegicus	A	nervous system	immature oligodendrocytes	Olig2 (Millipore, Ab9610)	NA	NA	NA	GSE42447; GSM1040157	NULL	23332759	G3V612
EXP031842	OLIG2	Rattus norvegicus	A	nervous system	mature oligodendrocytes	Olig2 (Millipore, Ab9610)	NA	NA	NA	GSE42447; GSM1040158	NULL	23332759	G3V612
EXP031850	TAL1	Mus musculus	A	bone marrow	bone marrow	Scl/Tal1	MACS2	7008	http://gtrd.biouml.org/downloads/20.06/gtrdHub/mm10/bigBed/ChIP-seq/Peaks/MACS2/PEAKS036143_Tal1_P22091_MACS2_103.bb	GSE42843; GSM1051275	NULL	23610375	P22091
EXP031873	MYC	Homo sapiens	B	cell line	HeLa (cervical adenocarcinoma)	anti-Myc (Santa Cruz sc-764)	MACS2	63125	http://gtrd.biouml.org/downloads/20.06/gtrdHub/hg38/bigBed/ChIP-seq/Peaks/MACS2/PEAKS034875_MYC_P01106_MACS2_78.bb	GSE43227; GSM1058989	NULL	NULL	P01106
EXP031874	MAX	Homo sapiens	B	cell line	HeLa (cervical adenocarcinoma)	anti-Max (Santa Cruz sc-197)	MACS2	73682	http://gtrd.biouml.org/downloads/20.06/gtrdHub/hg38/bigBed/ChIP-seq/Peaks/MACS2/PEAKS034876_MAX_P61244_MACS2_78.bb	GSE43227; GSM1058990	NULL	NULL	P61244
EXP031876	MYC	Mus musculus	B	stem cell	mESCs (mouse embryonic stem cells)	cMyc (9402), Cell signaling	MACS2	1313	http://gtrd.biouml.org/downloads/20.06/gtrdHub/mm10/bigBed/ChIP-seq/Peaks/MACS2/PEAKS036151_Myc_P01108_MACS2_2.bb	GSE43229; GSM1059010	NULL	NULL	P01108
EXP031879	MYC	Mus musculus	B	stem cell	mESCs (mouse embryonic stem cells)	cMyc (9402), Cell signaling	MACS2	3962	http://gtrd.biouml.org/downloads/20.06/gtrdHub/mm10/bigBed/ChIP-seq/Peaks/MACS2/PEAKS036154_Myc_P01108_MACS2_2.bb	GSE43229; GSM1059022	NULL	NULL	P01108
EXP031881	MYC	Mus musculus	B	stem cell	mESCs (mouse embryonic stem cells)	cMyc (9402), Cell signaling	MACS2	946	http://gtrd.biouml.org/downloads/20.06/gtrdHub/mm10/bigBed/ChIP-seq/Peaks/MACS2/PEAKS036156_Myc_P01108_MACS2_2.bb	GSE43229; GSM1059031	NULL	NULL	P01108
EXP031919	TCF12	Homo sapiens	A	cell line	Kasumi-1 (acute myeloblastic leukemia)	anti-HEB (Santa Cruz; sc-357)	MACS2	23876	http://gtrd.biouml.org/downloads/20.06/gtrdHub/hg38/bigBed/ChIP-seq/Peaks/MACS2/PEAKS034881_TCF12_Q99081_MACS2_516.bb	GSE43834; GSM1082308	NULL	23812588	Q99081
EXP031920	TCF3	Homo sapiens	A	cell line	Kasumi-1 (acute myeloblastic leukemia)	anti-E2A (Santa Cruz; sc-763)	MACS2	92070	http://gtrd.biouml.org/downloads/20.06/gtrdHub/hg38/bigBed/ChIP-seq/Peaks/MACS2/PEAKS034882_TCF3_P15923_MACS2_516.bb	GSE43834; GSM1082309	NULL	23812588	P15923
EXP031957	MYOD1	Mus musculus	A	cell line	C2C12 (myoblasts)	Santa Cruz; sc-32758	MACS2	54417	http://gtrd.biouml.org/downloads/20.06/gtrdHub/mm10/bigBed/ChIP-seq/Peaks/MACS2/PEAKS036184_Myod1_P10085_MACS2_1153.bb	GSE44824; GSM1092113	NULL	24347632	P10085
EXP031958	MYOG	Mus musculus	A	cell line	C2C12 (myoblasts)	Santa Cruz; sc-12732	MACS2	38098	http://gtrd.biouml.org/downloads/20.06/gtrdHub/mm10/bigBed/ChIP-seq/Peaks/MACS2/PEAKS036185_Myog_P12979_MACS2_1153.bb	GSE44824; GSM1092114; GSM1092115; GSM1092116	NULL	24347632	P12979
EXP031973	TAL1	Homo sapiens	A	stem cell	CD34+ hematopoietic stem cells	SCL (Santa Cruz, sc-12984X), B2312	MACS2	1941	http://gtrd.biouml.org/downloads/20.06/gtrdHub/hg38/bigBed/ChIP-seq/Peaks/MACS2/PEAKS034898_TAL1_P17542_MACS2_166.bb	GSE45144; GSM1097881	NULL	23974199	P17542
EXP031974	LYL1	Homo sapiens	A	stem cell	CD34+ hematopoietic stem cells	LYL1 (Abcam, ab30334-200), 383134	MACS2	5075	http://gtrd.biouml.org/downloads/20.06/gtrdHub/hg38/bigBed/ChIP-seq/Peaks/MACS2/PEAKS034899_LYL1_P12980_MACS2_166.bb	GSE45144; GSM1097882	NULL	23974199	P12980
EXP031978	MYC	Homo sapiens	B	cell line	MDA-MB-453 (breast adenocarcinoma)	sc-764 Santa Cruz	MACS2	26956	http://gtrd.biouml.org/downloads/20.06/gtrdHub/hg38/bigBed/ChIP-seq/Peaks/MACS2/PEAKS034902_MYC_P01106_MACS2_590.bb	GSE45201; GSM1099029	NULL	23530127	P01106
EXP032024	TCF12	Homo sapiens	A	cell line	ME-1 (acute myeloid leukemia )	sc-357	MACS2	44151	http://gtrd.biouml.org/downloads/20.06/gtrdHub/hg38/bigBed/ChIP-seq/Peaks/MACS2/PEAKS034922_TCF12_Q99081_MACS2_592.bb	GSE46044; GSM1122309	NULL	24002588	Q99081
EXP032026	TAL1	Homo sapiens	A	cell line	ME-1 (acute myeloid leukemia )	sc-12984	MACS2	63921	http://gtrd.biouml.org/downloads/20.06/gtrdHub/hg38/bigBed/ChIP-seq/Peaks/MACS2/PEAKS034924_TAL1_P17542_MACS2_592.bb	GSE46044; GSM1122311	NULL	24002588	P17542
EXP032108	TFAP4	Homo sapiens	B	cell line	DLD-1 (colon adenocarcinoma)	TFAP4, HPA001912, Sigma	MACS2	53790	http://gtrd.biouml.org/downloads/20.06/gtrdHub/hg38/bigBed/ChIP-seq/Peaks/MACS2/PEAKS034939_TFAP4_Q01664_MACS2_219.bb	GSE46935; GSM1141538	NULL	23752226	Q01664
EXP032133	CLOCK	Mus musculus	C	liver	liver	anti-CLK	MACS2	251	http://gtrd.biouml.org/downloads/20.06/gtrdHub/mm10/bigBed/ChIP-seq/Peaks/MACS2/PEAKS036259_Clock_O08785_MACS2_5.bb	GSE47144; GSM1145687	NULL	24395244	O08785
EXP032134	CLOCK	Mus musculus	C	liver	liver	anti-CLK	MACS2	131	http://gtrd.biouml.org/downloads/20.06/gtrdHub/mm10/bigBed/ChIP-seq/Peaks/MACS2/PEAKS036260_Clock_O08785_MACS2_5.bb	GSE47144; GSM1145688	NULL	24395244	O08785
EXP032135	CLOCK	Mus musculus	C	liver	liver	anti-CLK	MACS2	124	http://gtrd.biouml.org/downloads/20.06/gtrdHub/mm10/bigBed/ChIP-seq/Peaks/MACS2/PEAKS036261_Clock_O08785_MACS2_5.bb	GSE47144; GSM1145689	NULL	24395244	O08785
EXP032136	CLOCK	Mus musculus	C	liver	liver	anti-CLK	MACS2	159	http://gtrd.biouml.org/downloads/20.06/gtrdHub/mm10/bigBed/ChIP-seq/Peaks/MACS2/PEAKS036262_Clock_O08785_MACS2_5.bb	GSE47144; GSM1145690	NULL	24395244	O08785
EXP032137	CLOCK	Mus musculus	C	liver	liver	anti-CLK	MACS2	163	http://gtrd.biouml.org/downloads/20.06/gtrdHub/mm10/bigBed/ChIP-seq/Peaks/MACS2/PEAKS036263_Clock_O08785_MACS2_5.bb	GSE47144; GSM1145691	NULL	24395244	O08785
EXP032138	CLOCK	Mus musculus	C	liver	liver	anti-CLK	MACS2	154	http://gtrd.biouml.org/downloads/20.06/gtrdHub/mm10/bigBed/ChIP-seq/Peaks/MACS2/PEAKS036264_Clock_O08785_MACS2_5.bb	GSE47144; GSM1145692	NULL	24395244	O08785
EXP032139	CLOCK	Mus musculus	C	liver	liver	anti-CLK	MACS2	34	http://gtrd.biouml.org/downloads/20.06/gtrdHub/mm10/bigBed/ChIP-seq/Peaks/MACS2/PEAKS036265_Clock_O08785_MACS2_5.bb	GSE47144; GSM1145693	NULL	24395244	O08785
EXP032140	CLOCK	Mus musculus	C	liver	liver	anti-CLK	MACS2	24	http://gtrd.biouml.org/downloads/20.06/gtrdHub/mm10/bigBed/ChIP-seq/Peaks/MACS2/PEAKS036266_Clock_O08785_MACS2_5.bb	GSE47144; GSM1145694	NULL	24395244	O08785
EXP032141	CLOCK	Mus musculus	C	liver	liver	anti-CLK	MACS2	40	http://gtrd.biouml.org/downloads/20.06/gtrdHub/mm10/bigBed/ChIP-seq/Peaks/MACS2/PEAKS036267_Clock_O08785_MACS2_5.bb	GSE47144; GSM1145695	NULL	24395244	O08785
EXP032142	CLOCK	Mus musculus	C	liver	liver	anti-CLK	NA	NA	NA	GSE47144; GSM1145696	NULL	24395244	O08785
EXP032143	CLOCK	Mus musculus	C	liver	liver	anti-CLK	MACS2	31	http://gtrd.biouml.org/downloads/20.06/gtrdHub/mm10/bigBed/ChIP-seq/Peaks/MACS2/PEAKS036269_Clock_O08785_MACS2_5.bb	GSE47144; GSM1145697	NULL	24395244	O08785
EXP032144	CLOCK	Mus musculus	C	liver	liver	anti-CLK	MACS2	29	http://gtrd.biouml.org/downloads/20.06/gtrdHub/mm10/bigBed/ChIP-seq/Peaks/MACS2/PEAKS036270_Clock_O08785_MACS2_5.bb	GSE47144; GSM1145698	NULL	24395244	O08785
EXP032187	ASCL1	Mus musculus	A	stem cell	primary adult neural progenitors	Ascl1: Abcam ab74065, lot# 830280	MACS2	82790	http://gtrd.biouml.org/downloads/20.06/gtrdHub/mm10/bigBed/ChIP-seq/Peaks/MACS2/PEAKS036292_Ascl1_Q02067_MACS2_742.bb	GSE48336; GSM1175113	NULL	23891001	Q02067
EXP032275	MYOD1	Mus musculus	A	cell line	C2C12 (myoblasts)	MyoD (C-20, Santa Cruz)	MACS2	18930	http://gtrd.biouml.org/downloads/20.06/gtrdHub/mm10/bigBed/ChIP-seq/Peaks/MACS2/PEAKS036331_Myod1_P10085_MACS2_1153.bb	GSE49313; GSM1197184	NULL	23993744	P10085
EXP032276	MYOD1	Mus musculus	A	cell line	C2C12 (myoblasts)	MyoD (C-20, Santa Cruz)	MACS2	31540	http://gtrd.biouml.org/downloads/20.06/gtrdHub/mm10/bigBed/ChIP-seq/Peaks/MACS2/PEAKS036332_Myod1_P10085_MACS2_1153.bb	GSE49313; GSM1197185	NULL	23993744	P10085
EXP032277	MYOG	Mus musculus	A	cell line	C2C12 (myoblasts)	MyoG (M-225, Santa Cruz)	MACS2	43044	http://gtrd.biouml.org/downloads/20.06/gtrdHub/mm10/bigBed/ChIP-seq/Peaks/MACS2/PEAKS036333_Myog_P12979_MACS2_1153.bb	GSE49313; GSM1197186	NULL	23993744	P12979
EXP032342	MYOD1	Homo sapiens	A	muscular tissue	myotube	anti-MyoD	MACS2	520	http://gtrd.biouml.org/downloads/20.06/gtrdHub/hg38/bigBed/ChIP-seq/Peaks/MACS2/PEAKS034983_MYOD1_P15172_MACS2_918.bb	GSE50413; GSM1218850	NULL	23230269	P15172
EXP032354	MYOD1	Mus musculus	A	adipose tissue	brown preadipocytes	anti-MyoD	MACS2	58	http://gtrd.biouml.org/downloads/20.06/gtrdHub/mm10/bigBed/ChIP-seq/Peaks/MACS2/PEAKS036372_Myod1_P10085_MACS2_483.bb	GSE50465; GSM1219687	NULL	NULL	P10085
EXP032355	MYOD1	Mus musculus	A	adipose tissue	brown preadipocytes	anti-MyoD	MACS2	18042	http://gtrd.biouml.org/downloads/20.06/gtrdHub/mm10/bigBed/ChIP-seq/Peaks/MACS2/PEAKS036373_Myod1_P10085_MACS2_483.bb	GSE50465; GSM1219688	NULL	NULL	P10085
EXP032356	MYOD1	Mus musculus	A	adipose tissue	brown preadipocytes	anti-MyoD	MACS2	28	http://gtrd.biouml.org/downloads/20.06/gtrdHub/mm10/bigBed/ChIP-seq/Peaks/MACS2/PEAKS036374_Myod1_P10085_MACS2_483.bb	GSE50465; GSM1219689	NULL	NULL	P10085
EXP032357	MYOD1	Mus musculus	A	adipose tissue	brown preadipocytes	anti-MyoD	MACS2	166	http://gtrd.biouml.org/downloads/20.06/gtrdHub/mm10/bigBed/ChIP-seq/Peaks/MACS2/PEAKS036375_Myod1_P10085_MACS2_483.bb	GSE50465; GSM1219690	NULL	NULL	P10085
EXP032373	MITF	Homo sapiens	B	skin	melanocytes	anti-MITF	MACS2	34648	http://gtrd.biouml.org/downloads/20.06/gtrdHub/hg38/bigBed/ChIP-seq/Peaks/MACS2/PEAKS034985_MITF_O75030_MACS2_601.bb	GSE50681; GSM1226221	NULL	NULL	O75030
EXP032374	MITF	Homo sapiens	B	skin	melanocytes	anti-MITF	MACS2	29120	http://gtrd.biouml.org/downloads/20.06/gtrdHub/hg38/bigBed/ChIP-seq/Peaks/MACS2/PEAKS034986_MITF_O75030_MACS2_601.bb	GSE50681; GSM1226222	NULL	NULL	O75030
EXP032375	MITF	Homo sapiens	B	cell line	COLO-829 (melanoma)	anti-MITF	MACS2	7741	http://gtrd.biouml.org/downloads/20.06/gtrdHub/hg38/bigBed/ChIP-seq/Peaks/MACS2/PEAKS034987_MITF_O75030_MACS2_1549.bb	GSE50681; GSM1226223	NULL	NULL	O75030
EXP032376	MITF	Homo sapiens	B	cell line	COLO-829 (melanoma)	anti-MITF	MACS2	49274	http://gtrd.biouml.org/downloads/20.06/gtrdHub/hg38/bigBed/ChIP-seq/Peaks/MACS2/PEAKS034988_MITF_O75030_MACS2_1549.bb	GSE50681; GSM1226224	NULL	NULL	O75030
EXP032452	ASCL2	Mus musculus	A	immune system	CD4+ T-cells	anti-Ascl2	MACS2	975	http://gtrd.biouml.org/downloads/20.06/gtrdHub/mm10/bigBed/ChIP-seq/Peaks/MACS2/PEAKS036410_Ascl2_O35885_MACS2_1058.bb	GSE52839; GSM1276937	NULL	NULL	O35885
EXP032453	ASCL2	Mus musculus	A	immune system	CD4+ T-cells	anti-Ascl2	MACS2	10443	http://gtrd.biouml.org/downloads/20.06/gtrdHub/mm10/bigBed/ChIP-seq/Peaks/MACS2/PEAKS036411_Ascl2_O35885_MACS2_1058.bb	GSE52839; GSM1276938	NULL	NULL	O35885
EXP032456	TAL1	Homo sapiens	A	stem cell	CD34+ hematopoietic stem cells-derived proerythroblasts	anti-TAL1	MACS2	34138	http://gtrd.biouml.org/downloads/20.06/gtrdHub/hg38/bigBed/ChIP-seq/Peaks/MACS2/PEAKS035014_TAL1_P17542_MACS2_167.bb	GSE52924; GSM1278241	NULL	NULL	P17542
EXP032464	ASCL2	Mus musculus	A	stem cell	mESCs (mouse embryonic stem cells)	Custom GFP antibody	MACS2	31062	http://gtrd.biouml.org/downloads/20.06/gtrdHub/mm10/bigBed/ChIP-seq/Peaks/MACS2/PEAKS036416_Ascl2_O35885_MACS2_2.bb	GSE52071; GSM1258240	NULL	24423662	O35885
EXP032488	CLOCK	Mus musculus	C	liver	liver	CLOCK	MACS2	58359	http://gtrd.biouml.org/downloads/20.06/gtrdHub/mm10/bigBed/ChIP-seq/Peaks/MACS2/PEAKS036435_Clock_O08785_MACS2_5.bb	GSE53828; GSM1301669	NULL	24385426	O08785
EXP032489	CLOCK	Mus musculus	C	liver	liver	CLOCK	MACS2	40573	http://gtrd.biouml.org/downloads/20.06/gtrdHub/mm10/bigBed/ChIP-seq/Peaks/MACS2/PEAKS036436_Clock_O08785_MACS2_5.bb	GSE53828; GSM1301670	NULL	24385426	O08785
EXP032490	ARNTL	Mus musculus	C	liver	liver	BMAL1	MACS2	57152	http://gtrd.biouml.org/downloads/20.06/gtrdHub/mm10/bigBed/ChIP-seq/Peaks/MACS2/PEAKS036437_Arntl_Q9WTL8_MACS2_5.bb	GSE53828; GSM1301671	NULL	24385426	Q9WTL8
EXP032491	ARNTL	Mus musculus	C	liver	liver	BMAL1	MACS2	47486	http://gtrd.biouml.org/downloads/20.06/gtrdHub/mm10/bigBed/ChIP-seq/Peaks/MACS2/PEAKS036438_Arntl_Q9WTL8_MACS2_5.bb	GSE53828; GSM1301672	NULL	24385426	Q9WTL8
EXP032579	TAL1	Homo sapiens	A	epithelium	primary endothelial colony-forming cells	anti-TAL1	MACS2	1544	http://gtrd.biouml.org/downloads/20.06/gtrdHub/hg38/bigBed/ChIP-seq/Peaks/MACS2/PEAKS035041_TAL1_P17542_MACS2_469.bb	GSE44442; GSM1085400	NULL	24792117	P17542
EXP032584	NCOA1	Mus musculus	B	embryonic cell	E11.5 embryonic hindbrain	ncoa1	MACS2	545	http://gtrd.biouml.org/downloads/20.06/gtrdHub/mm10/bigBed/ChIP-seq/Peaks/MACS2/PEAKS036479_Ncoa1_P70365_MACS2_627.bb	GSE37151; GSM1135067	NULL	24752179	P70365
EXP032585	NCOA2	Mus musculus	B	embryonic cell	E11.5 embryonic hindbrain	ncoa2	MACS2	5102	http://gtrd.biouml.org/downloads/20.06/gtrdHub/mm10/bigBed/ChIP-seq/Peaks/MACS2/PEAKS036480_Ncoa2_Q61026_MACS2_627.bb	GSE37151; GSM1135069	NULL	24752179	Q61026
EXP032595	TCF4	Homo sapiens	A	cell line	CAL-1 (plasmacytoid dendritic neoplasm)	E2-2 Ab is a rabbit monoclonal Ab generated in Dr. Louis Staudt's lab	MACS2	17308	http://gtrd.biouml.org/downloads/20.06/gtrdHub/hg38/bigBed/ChIP-seq/Peaks/MACS2/PEAKS035042_TCF4_P15884_MACS2_147.bb	GSE43876; GSM1072711	NULL	NULL	P15884
EXP032606	MYC	Homo sapiens	B	cell line	HeLa (cervical adenocarcinoma)	c-Myc antibody (N262) [Santa Cruz, catalog# sc764]	MACS2	18386	http://gtrd.biouml.org/downloads/20.06/gtrdHub/hg38/bigBed/ChIP-seq/Peaks/MACS2/PEAKS035043_MYC_P01106_MACS2_78.bb	GSE44672; GSM1088663	NULL	NULL	P01106
EXP032608	MYC	Homo sapiens	B	cell line	U2OS (osteosarcoma)	anti-c-Myc (N262) [Santa Cruz, catalog# sc764]	MACS2	17049	http://gtrd.biouml.org/downloads/20.06/gtrdHub/hg38/bigBed/ChIP-seq/Peaks/MACS2/PEAKS035045_MYC_P01106_MACS2_848.bb	GSE44672; GSM1231597	NULL	NULL	P01106
EXP032609	MYC	Homo sapiens	B	cell line	U2OS (osteosarcoma)	anti-c-Myc (N262) [Santa Cruz, catalog# sc764]	MACS2	2752	http://gtrd.biouml.org/downloads/20.06/gtrdHub/hg38/bigBed/ChIP-seq/Peaks/MACS2/PEAKS035046_MYC_P01106_MACS2_848.bb	GSE44672; GSM1231598	NULL	NULL	P01106
EXP032612	MYC	Mus musculus	B	immune system	T-cells	N262 (Santa Cruz, sc764)	MACS2	36	http://gtrd.biouml.org/downloads/20.06/gtrdHub/mm10/bigBed/ChIP-seq/Peaks/MACS2/PEAKS036487_Myc_P01108_MACS2_44.bb	GSE44672; GSM1356588	NULL	NULL	P01108
EXP032613	MYC	Mus musculus	B	immune system	T-cells	N262 (Santa Cruz, sc764)	MACS2	46283	http://gtrd.biouml.org/downloads/20.06/gtrdHub/mm10/bigBed/ChIP-seq/Peaks/MACS2/PEAKS036488_Myc_P01108_MACS2_44.bb	GSE44672; GSM1356589	NULL	NULL	P01108
EXP032616	MYC	Mus musculus	B	cancer	pancreatic carcinoma	N262 (Santa Cruz, sc764)	MACS2	17462	http://gtrd.biouml.org/downloads/20.06/gtrdHub/mm10/bigBed/ChIP-seq/Peaks/MACS2/PEAKS036491_Myc_P01108_MACS2_715.bb	GSE44672; GSM1356596	NULL	NULL	P01108
EXP032618	MYC	Mus musculus	B	embryonic cell	MEF (mouse embryonic fibroblasts)	N262 (Santa Cruz, sc764)	MACS2	33474	http://gtrd.biouml.org/downloads/20.06/gtrdHub/mm10/bigBed/ChIP-seq/Peaks/MACS2/PEAKS036493_Myc_P01108_MACS2_12.bb	GSE44672; GSM1356605	NULL	NULL	P01108
EXP032651	SIM2	Mus musculus	C	stem cell	neurosphere cells	anti-FLAG M2 (Sigma, F1804)	MACS2	33924	http://gtrd.biouml.org/downloads/20.06/gtrdHub/mm10/bigBed/ChIP-seq/Peaks/MACS2/PEAKS036499_Sim2_Q61079_MACS2_161.bb	GSE46707; GSM1135049	NULL	24997765	Q61079
EXP032692	TCF3	Mus musculus	A	cell line	HPC7 (haematopoietic multipotent progenitors)	E2A	MACS2	121118	http://gtrd.biouml.org/downloads/20.06/gtrdHub/mm10/bigBed/ChIP-seq/Peaks/MACS2/PEAKS036505_Tcf3_P15806_MACS2_445.bb	GSE48085; GSM1167573	NULL	24760698	P15806
EXP032694	TCF3	Mus musculus	A	immune system	mast cells	e2a	MACS2	2431	http://gtrd.biouml.org/downloads/20.06/gtrdHub/mm10/bigBed/ChIP-seq/Peaks/MACS2/PEAKS036507_Tcf3_P15806_MACS2_576.bb	GSE48085; GSM1167575	NULL	24760698	P15806
EXP032701	TAL1	Mus musculus	A	immune system	mast cells	scl	MACS2	14178	http://gtrd.biouml.org/downloads/20.06/gtrdHub/mm10/bigBed/ChIP-seq/Peaks/MACS2/PEAKS036514_Tal1_P22091_MACS2_576.bb	GSE48085; GSM1167583	NULL	24760698	P22091
EXP032702	MITF	Mus musculus	B	immune system	mast cells	mitf	MACS2	12976	http://gtrd.biouml.org/downloads/20.06/gtrdHub/mm10/bigBed/ChIP-seq/Peaks/MACS2/PEAKS036515_Mitf_Q08874_MACS2_576.bb	GSE48085; GSM1167584	NULL	24760698	Q08874
EXP032706	MYC	Mus musculus	B	stem cell	mESCs (mouse embryonic stem cells)	Dynabeads MyOneTM Streptavidin T1	MACS2	3691	http://gtrd.biouml.org/downloads/20.06/gtrdHub/mm10/bigBed/ChIP-seq/Peaks/MACS2/PEAKS036517_Myc_P01108_MACS2_2.bb	GSE48175; GSM1171648	NULL	24586446	P01108
EXP032707	MAX	Mus musculus	B	stem cell	mESCs (mouse embryonic stem cells)	anti-Max	MACS2	6115	http://gtrd.biouml.org/downloads/20.06/gtrdHub/mm10/bigBed/ChIP-seq/Peaks/MACS2/PEAKS036518_Max_P28574_MACS2_2.bb	GSE48175; GSM1171650	NULL	24586446	P28574
EXP032714	SREBF1	Mus musculus	B	liver	liver	SREBP1	MACS2	5403	http://gtrd.biouml.org/downloads/20.06/gtrdHub/mm10/bigBed/ChIP-seq/Peaks/MACS2/PEAKS036519_Srebf1_Q9WTN3_MACS2_5.bb	GSE48375; GSM1176709	NULL	24603613	Q9WTN3
EXP032715	SREBF1	Mus musculus	B	liver	liver	SREBP1	MACS2	2379	http://gtrd.biouml.org/downloads/20.06/gtrdHub/mm10/bigBed/ChIP-seq/Peaks/MACS2/PEAKS036520_Srebf1_Q9WTN3_MACS2_5.bb	GSE48375; GSM1176710	NULL	24603613	Q9WTN3
EXP032716	SREBF1	Mus musculus	B	liver	liver	SREBP1	MACS2	2810	http://gtrd.biouml.org/downloads/20.06/gtrdHub/mm10/bigBed/ChIP-seq/Peaks/MACS2/PEAKS036521_Srebf1_Q9WTN3_MACS2_5.bb	GSE48375; GSM1176711	NULL	24603613	Q9WTN3
EXP032717	SREBF1	Mus musculus	B	liver	liver	SREBP1	MACS2	58733	http://gtrd.biouml.org/downloads/20.06/gtrdHub/mm10/bigBed/ChIP-seq/Peaks/MACS2/PEAKS036522_Srebf1_Q9WTN3_MACS2_5.bb	GSE48375; GSM1176712	NULL	24603613	Q9WTN3
EXP032718	SREBF1	Mus musculus	B	liver	liver	SREBP1	MACS2	5248	http://gtrd.biouml.org/downloads/20.06/gtrdHub/mm10/bigBed/ChIP-seq/Peaks/MACS2/PEAKS036523_Srebf1_Q9WTN3_MACS2_5.bb	GSE48375; GSM1176713	NULL	24603613	Q9WTN3
EXP032719	SREBF1	Mus musculus	B	liver	liver	SREBP1	MACS2	1981	http://gtrd.biouml.org/downloads/20.06/gtrdHub/mm10/bigBed/ChIP-seq/Peaks/MACS2/PEAKS036524_Srebf1_Q9WTN3_MACS2_5.bb	GSE48375; GSM1176714	NULL	24603613	Q9WTN3
EXP032835	TAL1	Homo sapiens	A	epithelium	primary endothelial colony-forming cells	anti-TAL1 (C-21, Santa-Cruz)	MACS2	87638	http://gtrd.biouml.org/downloads/20.06/gtrdHub/hg38/bigBed/ChIP-seq/Peaks/MACS2/PEAKS035115_TAL1_P17542_MACS2_469.bb	GSE53423; GSM1291197	NULL	24792117	P17542
EXP032836	TAL1	Homo sapiens	A	epithelium	primary endothelial colony-forming cells	anti-TAL1 (C-21, Santa-Cruz)	MACS2	106426	http://gtrd.biouml.org/downloads/20.06/gtrdHub/hg38/bigBed/ChIP-seq/Peaks/MACS2/PEAKS035116_TAL1_P17542_MACS2_469.bb	GSE53423; GSM1291199	NULL	24792117	P17542
EXP032893	HIF1A	Homo sapiens	C	cell line	Caki-2 (renal carcinoma)	anti-HIF1a	NA	NA	NA	GSE54327; GSM1312994	NULL	NULL	Q16665
EXP032905	NCOA2	Mus musculus	B	prostate	prostate	SRC-2 (A300-346A, Bethyl Lab., Inc.)	MACS2	15558	http://gtrd.biouml.org/downloads/20.06/gtrdHub/mm10/bigBed/ChIP-seq/Peaks/MACS2/PEAKS036598_Ncoa2_Q61026_MACS2_632.bb	GSE54770; GSM1323753	NULL	NULL	Q61026
EXP032949	ASCL1	Mus musculus	A	embryonic cell	neural tube	anti-Ascl1	MACS2	2148	http://gtrd.biouml.org/downloads/20.06/gtrdHub/mm10/bigBed/ChIP-seq/Peaks/MACS2/PEAKS036622_Ascl1_Q02067_MACS2_476.bb	GSE55840; GSM1347006	NULL	NULL	Q02067
EXP032950	PTF1A	Mus musculus	A	embryonic cell	neural tube	anti-Ptf1a	MACS2	10766	http://gtrd.biouml.org/downloads/20.06/gtrdHub/mm10/bigBed/ChIP-seq/Peaks/MACS2/PEAKS036623_Ptf1a_Q9QX98_MACS2_476.bb	GSE55840; GSM1347008	NULL	NULL	Q9QX98
EXP032951	PTF1A	Mus musculus	A	embryonic cell	neural tube	anti-Ptf1a	MACS2	4376	http://gtrd.biouml.org/downloads/20.06/gtrdHub/mm10/bigBed/ChIP-seq/Peaks/MACS2/PEAKS036624_Ptf1a_Q9QX98_MACS2_476.bb	GSE55840; GSM1347011	NULL	NULL	Q9QX98
EXP032989	TCF3	Mus musculus	A	immune system	CD4+ CD8+ T cells	E47	NA	NA	NA	GSE56393; GSM1360737	NULL	NULL	P15806
EXP033041	TFAP4	Mus musculus	B	immune system	CD8+ T-cells	Anti-AP4	MACS2	38135	http://gtrd.biouml.org/downloads/20.06/gtrdHub/mm10/bigBed/ChIP-seq/Peaks/MACS2/PEAKS036665_Tfap4_Q9JIZ5_MACS2_2479.bb	GSE58075; GSM1400430	NULL	NULL	Q9JIZ5
EXP033042	MYC	Mus musculus	B	immune system	CD8+ T-cells	Anti-Myc	MACS2	8160	http://gtrd.biouml.org/downloads/20.06/gtrdHub/mm10/bigBed/ChIP-seq/Peaks/MACS2/PEAKS036666_Myc_P01108_MACS2_2479.bb	GSE58075; GSM1400431	NULL	NULL	P01108
EXP033052	TWIST1	Mus musculus	A	embryonic cell	E12.5 embryonic endocardial cushion cells	Twist1 (Sigma, T6451, 5 ?g)	MACS2	76	http://gtrd.biouml.org/downloads/20.06/gtrdHub/mm10/bigBed/ChIP-seq/Peaks/MACS2/PEAKS039522_Twist1_P26687_MACS2_227.bb	GSE50111; GSM1214275	NULL	25262113	P26687
EXP033053	TWIST1	Mus musculus	A	embryonic cell	E10.5 embryonic limb bud cells	Twist1 (Sigma, T6451, 5 ?g)	MACS2	139	http://gtrd.biouml.org/downloads/20.06/gtrdHub/mm10/bigBed/ChIP-seq/Peaks/MACS2/PEAKS039523_Twist1_P26687_MACS2_226.bb	GSE50111; GSM1214276	NULL	25262113	P26687
EXP033054	TWIST1	Mus musculus	A	nervous system	peripheral nerve sheath tumor	Twist1 (Sigma, T6451, 5 ?g)	MACS2	68	http://gtrd.biouml.org/downloads/20.06/gtrdHub/mm10/bigBed/ChIP-seq/Peaks/MACS2/PEAKS039524_Twist1_P26687_MACS2_731.bb	GSE50111; GSM1214277	NULL	25262113	P26687
EXP033088	MYC	Homo sapiens	B	cell line	LoVo (colorectal adenocarcinoma)	anti-MYC (MILLIPORE: 06-340)	MACS2	21228	http://gtrd.biouml.org/downloads/20.06/gtrdHub/hg38/bigBed/ChIP-seq/Peaks/MACS2/PEAKS039454_MYC_P01106_MACS2_553.bb	GSE51290; GSM1242269	NULL	23953112	P01106
EXP033091	MYC	Homo sapiens	B	cell line	LoVo (colorectal adenocarcinoma)	anti-MYC (MILLIPORE: 06-340)	MACS2	43	http://gtrd.biouml.org/downloads/20.06/gtrdHub/hg38/bigBed/ChIP-seq/Peaks/MACS2/PEAKS039457_MYC_P01106_MACS2_553.bb	GSE51290; GSM1242275	NULL	23953112	P01106
EXP033127	NCOA2	Mus musculus	B	liver	liver	SRC-2 antibody (Bethyl Laboratories, catalog number A300-346, lot number A-1)	MACS2	47452	http://gtrd.biouml.org/downloads/20.06/gtrdHub/mm10/bigBed/ChIP-seq/Peaks/MACS2/PEAKS039543_Ncoa2_Q61026_MACS2_5.bb	GSE53039; GSM1280885	NULL	24529706	Q61026
EXP033128	NCOA2	Mus musculus	B	liver	liver	SRC-2 antibody (Bethyl Laboratories, catalog number A300-346, lot number A-1)	MACS2	38971	http://gtrd.biouml.org/downloads/20.06/gtrdHub/mm10/bigBed/ChIP-seq/Peaks/MACS2/PEAKS039544_Ncoa2_Q61026_MACS2_5.bb	GSE53039; GSM1280886	NULL	24529706	Q61026
EXP033129	NCOA2	Mus musculus	B	liver	liver	SRC-2 antibody (Bethyl Laboratories, catalog number A300-346, lot number A-1)	MACS2	21006	http://gtrd.biouml.org/downloads/20.06/gtrdHub/mm10/bigBed/ChIP-seq/Peaks/MACS2/PEAKS039545_Ncoa2_Q61026_MACS2_5.bb	GSE53039; GSM1280887	NULL	24529706	Q61026
EXP033137	TCF12	Mus musculus	A	cell line	CGR8 (embryonic stem cells)	HEB (Santa Cruz, sc-357, lot G0209)	MACS2	138305	http://gtrd.biouml.org/downloads/20.06/gtrdHub/mm10/bigBed/ChIP-seq/Peaks/MACS2/PEAKS039547_Tcf12_Q61286_MACS2_176.bb	GSE53233; GSM1288311	NULL	NULL	Q61286
EXP033138	TCF12	Mus musculus	A	cell line	CGR8 (embryonic stem cells)	HEB (Santa Cruz, sc-357, lot G0209)	MACS2	132074	http://gtrd.biouml.org/downloads/20.06/gtrdHub/mm10/bigBed/ChIP-seq/Peaks/MACS2/PEAKS039548_Tcf12_Q61286_MACS2_176.bb	GSE53233; GSM1288313	NULL	NULL	Q61286
EXP033140	TCF12	Mus musculus	A	stem cell	embryonic stem cell-derived endodermal cells	HEB (Santa Cruz, sc-357, lot G0209)	MACS2	117272	http://gtrd.biouml.org/downloads/20.06/gtrdHub/mm10/bigBed/ChIP-seq/Peaks/MACS2/PEAKS039550_Tcf12_Q61286_MACS2_177.bb	GSE53233; GSM1288316	NULL	NULL	Q61286
EXP033141	TCF12	Mus musculus	A	stem cell	embryonic stem cell-derived endodermal cells	HEB (Santa Cruz, sc-357, lot G0209)	MACS2	75206	http://gtrd.biouml.org/downloads/20.06/gtrdHub/mm10/bigBed/ChIP-seq/Peaks/MACS2/PEAKS039551_Tcf12_Q61286_MACS2_177.bb	GSE53233; GSM1288318	NULL	NULL	Q61286
EXP033189	NEUROD1	Mus musculus	A	pancreas	pancreatic beta-cells	Neurod1 (#4373, Cell Signaling Technology, Danvers, MA)	MACS2	64640	http://gtrd.biouml.org/downloads/20.06/gtrdHub/mm10/bigBed/ChIP-seq/Peaks/MACS2/PEAKS039576_Neurod1_Q60867_MACS2_286.bb	GSE54046; GSM1306336	NULL	25828096	Q60867
EXP033215	MSGN1	Mus musculus	A	cell line	A2lox FMsgn1 (embryonic stem cells)	anti-Flag M2 (Sigma, Cat#F3165)	MACS2	1960	http://gtrd.biouml.org/downloads/20.06/gtrdHub/mm10/bigBed/ChIP-seq/Peaks/MACS2/PEAKS039580_Msgn1_Q9JK54_MACS2_35.bb	GSE55263; GSM1332768	NULL	25371364	Q9JK54
EXP033282	TAL1	Homo sapiens	A	hematopoietic system	erythroid cells	Scl/TAL1 (gifted by C. Porcher).	MACS2	11863	http://gtrd.biouml.org/downloads/20.06/gtrdHub/hg38/bigBed/ChIP-seq/Peaks/MACS2/PEAKS036892_TAL1_P17542_MACS2_894.bb	GSE42390; GSM1038696; GSM1038697	NULL	NULL	P17542
EXP033283	TAL1	Homo sapiens	A	hematopoietic system	erythroid cells	Scl/TAL1 (gifted by C. Porcher).	MACS2	10223	http://gtrd.biouml.org/downloads/20.06/gtrdHub/hg38/bigBed/ChIP-seq/Peaks/MACS2/PEAKS036893_TAL1_P17542_MACS2_894.bb	GSE42390; GSM1038698; GSM1038699	NULL	NULL	P17542
EXP033284	HIF1A	Homo sapiens	C	immune system	macrophages	HIF1a	MACS2	1230	http://gtrd.biouml.org/downloads/20.06/gtrdHub/hg38/bigBed/ChIP-seq/Peaks/MACS2/PEAKS036894_HIF1A_Q16665_MACS2_911.bb	GSE43109; GSM1056829	NULL	NULL	Q16665
EXP033285	HIF1A	Homo sapiens	C	immune system	macrophages	HIF1a	MACS2	1039	http://gtrd.biouml.org/downloads/20.06/gtrdHub/hg38/bigBed/ChIP-seq/Peaks/MACS2/PEAKS036895_HIF1A_Q16665_MACS2_911.bb	GSE43109; GSM1056830	NULL	NULL	Q16665
EXP033286	HIF1A	Homo sapiens	C	immune system	macrophages	HIF1a	MACS2	732	http://gtrd.biouml.org/downloads/20.06/gtrdHub/hg38/bigBed/ChIP-seq/Peaks/MACS2/PEAKS036896_HIF1A_Q16665_MACS2_911.bb	GSE43109; GSM1056831	NULL	NULL	Q16665
EXP033287	HIF1A	Homo sapiens	C	immune system	macrophages	HIF1a	MACS2	4480	http://gtrd.biouml.org/downloads/20.06/gtrdHub/hg38/bigBed/ChIP-seq/Peaks/MACS2/PEAKS036897_HIF1A_Q16665_MACS2_911.bb	GSE43109; GSM1056832	NULL	NULL	Q16665
EXP033288	EPAS1	Homo sapiens	C	immune system	macrophages	HIF2a	MACS2	184	http://gtrd.biouml.org/downloads/20.06/gtrdHub/hg38/bigBed/ChIP-seq/Peaks/MACS2/PEAKS036898_EPAS1_Q99814_MACS2_911.bb	GSE43109; GSM1056833	NULL	NULL	Q99814
EXP033289	EPAS1	Homo sapiens	C	immune system	macrophages	HIF2a	MACS2	182	http://gtrd.biouml.org/downloads/20.06/gtrdHub/hg38/bigBed/ChIP-seq/Peaks/MACS2/PEAKS036899_EPAS1_Q99814_MACS2_911.bb	GSE43109; GSM1056834	NULL	NULL	Q99814
EXP033290	EPAS1	Homo sapiens	C	immune system	macrophages	HIF2a	MACS2	1903	http://gtrd.biouml.org/downloads/20.06/gtrdHub/hg38/bigBed/ChIP-seq/Peaks/MACS2/PEAKS036900_EPAS1_Q99814_MACS2_911.bb	GSE43109; GSM1056835	NULL	NULL	Q99814
EXP033291	EPAS1	Homo sapiens	C	immune system	macrophages	HIF2a	MACS2	2599	http://gtrd.biouml.org/downloads/20.06/gtrdHub/hg38/bigBed/ChIP-seq/Peaks/MACS2/PEAKS036901_EPAS1_Q99814_MACS2_911.bb	GSE43109; GSM1056836	NULL	NULL	Q99814
EXP033292	HIF1A	Homo sapiens	C	immune system	macrophages	HIF1a	MACS2	751	http://gtrd.biouml.org/downloads/20.06/gtrdHub/hg38/bigBed/ChIP-seq/Peaks/MACS2/PEAKS036902_HIF1A_Q16665_MACS2_911.bb	GSE43109; GSM1056837	NULL	NULL	Q16665
EXP033293	HIF1A	Homo sapiens	C	immune system	macrophages	HIF1a	MACS2	620	http://gtrd.biouml.org/downloads/20.06/gtrdHub/hg38/bigBed/ChIP-seq/Peaks/MACS2/PEAKS036903_HIF1A_Q16665_MACS2_911.bb	GSE43109; GSM1056838	NULL	NULL	Q16665
EXP033294	HIF1A	Homo sapiens	C	immune system	macrophages	HIF1a	MACS2	304	http://gtrd.biouml.org/downloads/20.06/gtrdHub/hg38/bigBed/ChIP-seq/Peaks/MACS2/PEAKS036904_HIF1A_Q16665_MACS2_911.bb	GSE43109; GSM1056839	NULL	NULL	Q16665
EXP033295	HIF1A	Homo sapiens	C	immune system	macrophages	HIF1a	MACS2	1010	http://gtrd.biouml.org/downloads/20.06/gtrdHub/hg38/bigBed/ChIP-seq/Peaks/MACS2/PEAKS036905_HIF1A_Q16665_MACS2_911.bb	GSE43109; GSM1056840	NULL	NULL	Q16665
EXP033296	EPAS1	Homo sapiens	C	immune system	macrophages	HIF2a	MACS2	139	http://gtrd.biouml.org/downloads/20.06/gtrdHub/hg38/bigBed/ChIP-seq/Peaks/MACS2/PEAKS036906_EPAS1_Q99814_MACS2_911.bb	GSE43109; GSM1056841	NULL	NULL	Q99814
EXP033297	EPAS1	Homo sapiens	C	immune system	macrophages	HIF2a	MACS2	252	http://gtrd.biouml.org/downloads/20.06/gtrdHub/hg38/bigBed/ChIP-seq/Peaks/MACS2/PEAKS036907_EPAS1_Q99814_MACS2_911.bb	GSE43109; GSM1056842	NULL	NULL	Q99814
EXP033298	EPAS1	Homo sapiens	C	immune system	macrophages	HIF2a	MACS2	956	http://gtrd.biouml.org/downloads/20.06/gtrdHub/hg38/bigBed/ChIP-seq/Peaks/MACS2/PEAKS036908_EPAS1_Q99814_MACS2_911.bb	GSE43109; GSM1056843	NULL	NULL	Q99814
EXP033299	EPAS1	Homo sapiens	C	immune system	macrophages	HIF2a	MACS2	1639	http://gtrd.biouml.org/downloads/20.06/gtrdHub/hg38/bigBed/ChIP-seq/Peaks/MACS2/PEAKS036909_EPAS1_Q99814_MACS2_911.bb	GSE43109; GSM1056844	NULL	NULL	Q99814
EXP033309	ARNTL	Homo sapiens	C	cell line	U2OS (osteosarcoma)	BMAL1	MACS2	9563	http://gtrd.biouml.org/downloads/20.06/gtrdHub/hg38/bigBed/ChIP-seq/Peaks/MACS2/PEAKS036917_ARNTL_O00327_MACS2_848.bb	GSE44236; GSM1081127	NULL	25007071	O00327
EXP033310	CLOCK	Homo sapiens	C	cell line	U2OS (osteosarcoma)	CLOCK	MACS2	93271	http://gtrd.biouml.org/downloads/20.06/gtrdHub/hg38/bigBed/ChIP-seq/Peaks/MACS2/PEAKS036918_CLOCK_O15516_MACS2_848.bb	GSE44236; GSM1081128	NULL	25007071	O15516
EXP033334	TAL1	Mus musculus	A	cancer	erythroleukemic cells	Scl/Tal1	MACS2	6570	http://gtrd.biouml.org/downloads/20.06/gtrdHub/mm10/bigBed/ChIP-seq/Peaks/MACS2/PEAKS036932_Tal1_P22091_MACS2_602.bb	GSE47082; GSM1144556	NULL	25564442	P22091
EXP033335	TAL1	Mus musculus	A	stem cell	mESCs (mouse embryonic stem cells)	Scl/Tal1	MACS2	2905	http://gtrd.biouml.org/downloads/20.06/gtrdHub/mm10/bigBed/ChIP-seq/Peaks/MACS2/PEAKS036933_Tal1_P22091_MACS2_2.bb	GSE47082; GSM1543575	NULL	25564442	P22091
EXP033336	HAND1	Mus musculus	A	cell line	J1 (embryonic stem cells)	sc-9413X	MACS2	5921	http://gtrd.biouml.org/downloads/20.06/gtrdHub/mm10/bigBed/ChIP-seq/Peaks/MACS2/PEAKS036934_Hand1_Q64279_MACS2_506.bb	GSE47082; GSM1545363	NULL	25564442	Q64279
EXP033337	TAL1	Mus musculus	A	cell line	J1 (embryonic stem cells)	sc-12984X	MACS2	13612	http://gtrd.biouml.org/downloads/20.06/gtrdHub/mm10/bigBed/ChIP-seq/Peaks/MACS2/PEAKS036935_Tal1_P22091_MACS2_506.bb	GSE47082; GSM1144547; GSM1144548	NULL	25564442	P22091
EXP033338	TAL1	Mus musculus	A	stem cell	mESCs (mouse embryonic stem cells)	sc-12984X	MACS2	3197	http://gtrd.biouml.org/downloads/20.06/gtrdHub/mm10/bigBed/ChIP-seq/Peaks/MACS2/PEAKS036936_Tal1_P22091_MACS2_2.bb	GSE47082; GSM1144552; GSM1359841	NULL	25564442	P22091
EXP033339	TAL1	Mus musculus	A	stem cell	mESCs (mouse embryonic stem cells)	sc-12984X	MACS2	73	http://gtrd.biouml.org/downloads/20.06/gtrdHub/mm10/bigBed/ChIP-seq/Peaks/MACS2/PEAKS036937_Tal1_P22091_MACS2_2.bb	GSE47082; GSM1543572; GSM1543573	NULL	25564442	P22091
EXP033353	MAX	Mus musculus	B	cell line	J1 (embryonic stem cells)	antiFLAG	MACS2	6105	http://gtrd.biouml.org/downloads/20.06/gtrdHub/mm10/bigBed/ChIP-seq/Peaks/MACS2/PEAKS036947_Max_P28574_MACS2_506.bb	GSE48666; GSM1183115	NULL	25405324	P28574
EXP033355	MYC	Mus musculus	B	cell line	J1 (embryonic stem cells)	antiFLAG	MACS2	622	http://gtrd.biouml.org/downloads/20.06/gtrdHub/mm10/bigBed/ChIP-seq/Peaks/MACS2/PEAKS036949_Myc_P01108_MACS2_506.bb	GSE48666; GSM1183110; GSM1183111	NULL	25405324	P01108
EXP033435	MYC	Mus musculus	B	immune system	intestinal crypt cells	Myc (Santa Cruz; sc-764 X, lot# D2314)	NA	NA	NA	GSE56008; GSM1606985	NULL	26192440	P01108
EXP033437	MYC	Mus musculus	B	intestine	intestinal villus	Myc (Santa Cruz; sc-764 X, lot# D2314)	MACS2	3623	http://gtrd.biouml.org/downloads/20.06/gtrdHub/mm10/bigBed/ChIP-seq/Peaks/MACS2/PEAKS037006_Myc_P01108_MACS2_496.bb	GSE56008; GSM1606987	NULL	26192440	P01108
EXP033439	MYC	Mus musculus	B	immune system	intestinal crypt cells	Myc (Santa Cruz; sc-764 X, lot# D2314)	MACS2	231682	http://gtrd.biouml.org/downloads/20.06/gtrdHub/mm10/bigBed/ChIP-seq/Peaks/MACS2/PEAKS037008_Myc_P01108_MACS2_495.bb	GSE56008; GSM1606989	NULL	26192440	P01108
EXP033441	MYC	Mus musculus	B	intestine	intestinal villus	Myc (Santa Cruz; sc-764 X, lot# D2314)	MACS2	5340	http://gtrd.biouml.org/downloads/20.06/gtrdHub/mm10/bigBed/ChIP-seq/Peaks/MACS2/PEAKS037010_Myc_P01108_MACS2_496.bb	GSE56008; GSM1606991	NULL	26192440	P01108
EXP033459	MYOD1	Mus musculus	A	muscular tissue	myoblasts	Mouse anti MyoD (sc-32758, Santa Cruz Biotechnology)	MACS2	44885	http://gtrd.biouml.org/downloads/20.06/gtrdHub/mm10/bigBed/ChIP-seq/Peaks/MACS2/PEAKS037024_Myod1_P10085_MACS2_904.bb	GSE56077; GSM1354738; GSM1354739	NULL	NULL	P10085
EXP033460	MYOG	Mus musculus	A	muscular tissue	myotubes	Mouse anti MyoG (sc-12732, Santa Cruz Biotechnology)	MACS2	80650	http://gtrd.biouml.org/downloads/20.06/gtrdHub/mm10/bigBed/ChIP-seq/Peaks/MACS2/PEAKS037025_Myog_P12979_MACS2_645.bb	GSE56077; GSM1354742; GSM1354743	NULL	NULL	P12979
EXP033733	MYC	Homo sapiens	B	cell line	LS174T (colon adenocarcinoma)	sc764	MACS2	1304	http://gtrd.biouml.org/downloads/20.06/gtrdHub/hg38/bigBed/ChIP-seq/Peaks/MACS2/PEAKS037234_MYC_P01106_MACS2_188.bb	GSE59223; GSM1430922	NULL	25253726	P01106
EXP033735	MYC	Homo sapiens	B	cell line	LS174T (colon adenocarcinoma)	sc764	MACS2	386	http://gtrd.biouml.org/downloads/20.06/gtrdHub/hg38/bigBed/ChIP-seq/Peaks/MACS2/PEAKS037236_MYC_P01106_MACS2_188.bb	GSE59223; GSM1430925	NULL	25253726	P01106
EXP033749	SIM2	Mus musculus	C	stem cell	mESCs (mouse embryonic stem cells)	anti-FLAG M2 antibody (Sigma #F3165)	MACS2	2045	http://gtrd.biouml.org/downloads/20.06/gtrdHub/mm10/bigBed/ChIP-seq/Peaks/MACS2/PEAKS037241_Sim2_Q61079_MACS2_2.bb	GSE59378; GSM1436059	NULL	25955728	Q61079
EXP033750	SIM2	Mus musculus	C	stem cell	mESCs (mouse embryonic stem cells)	anti-FLAG M2 antibody (Sigma #F3165)	MACS2	1379	http://gtrd.biouml.org/downloads/20.06/gtrdHub/mm10/bigBed/ChIP-seq/Peaks/MACS2/PEAKS037242_Sim2_Q61079_MACS2_2.bb	GSE59378; GSM1436061	NULL	25955728	Q61079
EXP033751	SIM2	Mus musculus	C	stem cell	mESCs (mouse embryonic stem cells)	anti-FLAG M2 antibody (Sigma #F3165)	MACS2	214	http://gtrd.biouml.org/downloads/20.06/gtrdHub/mm10/bigBed/ChIP-seq/Peaks/MACS2/PEAKS037243_Sim2_Q61079_MACS2_2.bb	GSE59378; GSM1436063	NULL	25955728	Q61079
EXP033752	SIM2	Mus musculus	C	stem cell	mESCs (mouse embryonic stem cells)	anti-FLAG M2 antibody (Sigma #F3165)	MACS2	42	http://gtrd.biouml.org/downloads/20.06/gtrdHub/mm10/bigBed/ChIP-seq/Peaks/MACS2/PEAKS037244_Sim2_Q61079_MACS2_2.bb	GSE59378; GSM1436065	NULL	25955728	Q61079
EXP033761	TCF3	Homo sapiens	A	cell line	ICN12 (primary pre-B acute lymphomablastic leukemia)	anti-E2A (rabbit sc-888, Santa Cruz)	MACS2	30998	http://gtrd.biouml.org/downloads/20.06/gtrdHub/hg38/bigBed/ChIP-seq/Peaks/MACS2/PEAKS037251_TCF3_P15923_MACS2_754.bb	GSE59538; GSM1438987	NULL	NULL	P15923
EXP033774	TAL1	Homo sapiens	A	cell line	MOLT3 (adult T acute lymphoblastic leukemia)	anti-Tal-1 (Santa Cruz SC-12984)	MACS2	52972	http://gtrd.biouml.org/downloads/20.06/gtrdHub/hg38/bigBed/ChIP-seq/Peaks/MACS2/PEAKS037259_TAL1_P17542_MACS2_621.bb	GSE59657; GSM1519646	NULL	25394790	P17542
EXP033775	TAL1	Homo sapiens	A	umbilical cord blood	CD133+ umbilical cord blood cells	anti-Tal-1 (Santa Cruz SC-12984)	MACS2	66	http://gtrd.biouml.org/downloads/20.06/gtrdHub/hg38/bigBed/ChIP-seq/Peaks/MACS2/PEAKS037260_TAL1_P17542_MACS2_154.bb	GSE59657; GSM1442001; GSM1442002	NULL	25394790	P17542
EXP033810	HIF1A	Homo sapiens	C	cell line	T47D (invasive ductal carcinoma)	anti-HIF-1a(Ab-2185, Abcam)	MACS2	114583	http://gtrd.biouml.org/downloads/20.06/gtrdHub/hg38/bigBed/ChIP-seq/Peaks/MACS2/PEAKS037282_HIF1A_Q16665_MACS2_111.bb	GSE59935; GSM1462475	NULL	26492917	Q16665
EXP033811	HIF3A	Homo sapiens	C	cell line	T47D (invasive ductal carcinoma)	anti-HIF-1b(Ab-2, Abcam)	MACS2	91017	http://gtrd.biouml.org/downloads/20.06/gtrdHub/hg38/bigBed/ChIP-seq/Peaks/MACS2/PEAKS037283_HIF3A_Q9Y2N7_MACS2_111.bb	GSE59935; GSM1462476	NULL	26492917	Q9Y2N7
EXP033815	HES1	Homo sapiens	E	cell line	SW1353 (chondrosarcoma)	anti-FLAG M2 antibody (anti-HES-1; F1804, SIGMA)	MACS2	11657	http://gtrd.biouml.org/downloads/20.06/gtrdHub/hg38/bigBed/ChIP-seq/Peaks/MACS2/PEAKS037286_HES1_Q14469_MACS2_820.bb	GSE60006; GSM1463456	NULL	25733872	Q14469
EXP033835	MYC	Homo sapiens	B	cell line	P493-6 (B-cell lymphoma)	c-Myc Antibody (N-262) (Santa Cruz, catalog# sc-764, lot# D0413)	MACS2	16753	http://gtrd.biouml.org/downloads/20.06/gtrdHub/hg38/bigBed/ChIP-seq/Peaks/MACS2/PEAKS037302_MYC_P01106_MACS2_708.bb	GSE60223; GSM1468305	NULL	25893605	P01106
EXP033836	MYC	Homo sapiens	B	cell line	P493-6 (B-cell lymphoma)	c-Myc Antibody (N-262) (Santa Cruz, catalog# sc-764, lot# D0413)	MACS2	12027	http://gtrd.biouml.org/downloads/20.06/gtrdHub/hg38/bigBed/ChIP-seq/Peaks/MACS2/PEAKS037303_MYC_P01106_MACS2_708.bb	GSE60223; GSM1468306	NULL	25893605	P01106
EXP033837	MYC	Homo sapiens	B	cell line	P493-6 (B-cell lymphoma)	c-Myc Antibody (N-262) (Santa Cruz, catalog# sc-764, lot# D0413)	MACS2	1079	http://gtrd.biouml.org/downloads/20.06/gtrdHub/hg38/bigBed/ChIP-seq/Peaks/MACS2/PEAKS037304_MYC_P01106_MACS2_708.bb	GSE60223; GSM1468307	NULL	25893605	P01106
EXP033838	MYC	Mus musculus	B	cancer	lymphoma	c-Myc Antibody (N-262) (Santa Cruz, catalog# sc-764, lot# D0413)	MACS2	23125	http://gtrd.biouml.org/downloads/20.06/gtrdHub/mm10/bigBed/ChIP-seq/Peaks/MACS2/PEAKS037305_Myc_P01108_MACS2_748.bb	GSE60223; GSM1468309	NULL	25893605	P01108
EXP033839	MYC	Mus musculus	B	cancer	lymphoma	c-Myc Antibody (N-262) (Santa Cruz, catalog# sc-764, lot# D0413)	MACS2	11329	http://gtrd.biouml.org/downloads/20.06/gtrdHub/mm10/bigBed/ChIP-seq/Peaks/MACS2/PEAKS037306_Myc_P01108_MACS2_748.bb	GSE60223; GSM1468311	NULL	25893605	P01108
EXP033902	LYL1	Homo sapiens	A	cell line	TSU-1621-MT (adult acute myeloid leukemia)	LYL1, sc-374164x	MACS2	29065	http://gtrd.biouml.org/downloads/20.06/gtrdHub/hg38/bigBed/ChIP-seq/Peaks/MACS2/PEAKS037354_LYL1_P12980_MACS2_838.bb	GSE60477; GSM1480747	NULL	26148230	P12980
EXP033903	TAL1	Homo sapiens	A	cell line	TSU-1621-MT (adult acute myeloid leukemia)	TAL1, sc-12984x	MACS2	30555	http://gtrd.biouml.org/downloads/20.06/gtrdHub/hg38/bigBed/ChIP-seq/Peaks/MACS2/PEAKS037355_TAL1_P17542_MACS2_838.bb	GSE60477; GSM1480748	NULL	26148230	P17542
EXP033916	MITF	Homo sapiens	B	skin	melanocytes	anti-MITF (ab12039, abcam)	MACS2	4729	http://gtrd.biouml.org/downloads/20.06/gtrdHub/hg38/bigBed/ChIP-seq/Peaks/MACS2/PEAKS037366_MITF_O75030_MACS2_601.bb	GSE60663; GSM1484316	NULL	25865119	O75030
EXP033917	MITF	Homo sapiens	B	skin	melanocytes	anti-MITF (ab12039, abcam)	MACS2	945	http://gtrd.biouml.org/downloads/20.06/gtrdHub/hg38/bigBed/ChIP-seq/Peaks/MACS2/PEAKS037367_MITF_O75030_MACS2_601.bb	GSE60663; GSM1484317	NULL	25865119	O75030
EXP033918	HEY1	Mus musculus	E	cell line	CM7/1 (embryonic stem cells)	Hey-1	MACS2	7256	http://gtrd.biouml.org/downloads/20.06/gtrdHub/mm10/bigBed/ChIP-seq/Peaks/MACS2/PEAKS037368_Hey1_Q9WV93_MACS2_639.bb	GSE60699; GSM1486064	NULL	25446183	Q9WV93
EXP033919	HEY1	Mus musculus	E	cell line	CM7/1 (embryonic stem cells)	Hey-1	MACS2	102213	http://gtrd.biouml.org/downloads/20.06/gtrdHub/mm10/bigBed/ChIP-seq/Peaks/MACS2/PEAKS037369_Hey1_Q9WV93_MACS2_639.bb	GSE60699; GSM1486065	NULL	25446183	Q9WV93
EXP033920	HEY2	Mus musculus	E	cell line	CM7/1 (embryonic stem cells)	Hey-2	MACS2	11173	http://gtrd.biouml.org/downloads/20.06/gtrdHub/mm10/bigBed/ChIP-seq/Peaks/MACS2/PEAKS037370_Hey2_Q9QUS4_MACS2_639.bb	GSE60699; GSM1486066	NULL	25446183	Q9QUS4
EXP033921	HEY2	Mus musculus	E	cell line	CM7/1 (embryonic stem cells)	Hey-2	MACS2	66151	http://gtrd.biouml.org/downloads/20.06/gtrdHub/mm10/bigBed/ChIP-seq/Peaks/MACS2/PEAKS037371_Hey2_Q9QUS4_MACS2_639.bb	GSE60699; GSM1486067	NULL	25446183	Q9QUS4
EXP033922	HEY1	Mus musculus	E	cell line	CM7/1-derived cardiomyocytes	Hey-1	MACS2	327	http://gtrd.biouml.org/downloads/20.06/gtrdHub/mm10/bigBed/ChIP-seq/Peaks/MACS2/PEAKS037372_Hey1_Q9WV93_MACS2_497.bb	GSE60699; GSM1486068	NULL	25446183	Q9WV93
EXP033923	HEY1	Mus musculus	E	cell line	CM7/1-derived cardiomyocytes	Hey-1	MACS2	22794	http://gtrd.biouml.org/downloads/20.06/gtrdHub/mm10/bigBed/ChIP-seq/Peaks/MACS2/PEAKS037373_Hey1_Q9WV93_MACS2_497.bb	GSE60699; GSM1486069	NULL	25446183	Q9WV93
EXP033924	HEY2	Mus musculus	E	cell line	CM7/1-derived cardiomyocytes	Hey-2	MACS2	215	http://gtrd.biouml.org/downloads/20.06/gtrdHub/mm10/bigBed/ChIP-seq/Peaks/MACS2/PEAKS037374_Hey2_Q9QUS4_MACS2_497.bb	GSE60699; GSM1486070	NULL	25446183	Q9QUS4
EXP033925	HEY2	Mus musculus	E	cell line	CM7/1-derived cardiomyocytes	Hey-2	MACS2	18766	http://gtrd.biouml.org/downloads/20.06/gtrdHub/mm10/bigBed/ChIP-seq/Peaks/MACS2/PEAKS037375_Hey2_Q9QUS4_MACS2_497.bb	GSE60699; GSM1486071	NULL	25446183	Q9QUS4
EXP033940	ASCL2	Homo sapiens	A	cell line	VCaP (prostate carcinoma)	anti-ASH2 (Bethyl Laboratories, A300-489A)	MACS2	31236	http://gtrd.biouml.org/downloads/20.06/gtrdHub/hg38/bigBed/ChIP-seq/Peaks/MACS2/PEAKS037386_ASCL2_Q99929_MACS2_71.bb	GSE60841; GSM1489926	NULL	25822367	Q99929
EXP033941	ASCL2	Homo sapiens	A	cell line	VCaP (prostate carcinoma)	anti-ASH2 (Bethyl Laboratories, A300-489A)	MACS2	53627	http://gtrd.biouml.org/downloads/20.06/gtrdHub/hg38/bigBed/ChIP-seq/Peaks/MACS2/PEAKS037387_ASCL2_Q99929_MACS2_71.bb	GSE60841; GSM1489927	NULL	25822367	Q99929
EXP033983	ASCL1	Homo sapiens	A	cancer	small cell lung carcinoma	mouse anti-ASCL1,BD Pharmigen, cat# 556604	MACS2	14883	http://gtrd.biouml.org/downloads/20.06/gtrdHub/hg38/bigBed/ChIP-seq/Peaks/MACS2/PEAKS037415_ASCL1_P50553_MACS2_841.bb	GSE61197; GSM1499400	NULL	25267614	P50553
EXP033984	ASCL1	Homo sapiens	A	cancer	small cell lung carcinoma	mouse anti-ASCL1,BD Pharmigen, cat# 556604	MACS2	11432	http://gtrd.biouml.org/downloads/20.06/gtrdHub/hg38/bigBed/ChIP-seq/Peaks/MACS2/PEAKS037416_ASCL1_P50553_MACS2_841.bb	GSE61197; GSM1499401	NULL	25267614	P50553
EXP033985	ASCL1	Homo sapiens	A	cancer	non-small cell lung carcinoma	mouse anti-ASCL1,BD Pharmigen, cat# 556604	MACS2	6019	http://gtrd.biouml.org/downloads/20.06/gtrdHub/hg38/bigBed/ChIP-seq/Peaks/MACS2/PEAKS037417_ASCL1_P50553_MACS2_842.bb	GSE61197; GSM1499402	NULL	25267614	P50553
EXP033986	ASCL1	Homo sapiens	A	cancer	small cell lung carcinoma	mouse anti-ASCL1,BD Pharmigen, cat# 556604	MACS2	499	http://gtrd.biouml.org/downloads/20.06/gtrdHub/hg38/bigBed/ChIP-seq/Peaks/MACS2/PEAKS037418_ASCL1_P50553_MACS2_841.bb	GSE61197; GSM1499408	NULL	25267614	P50553
EXP033987	ASCL1	Homo sapiens	A	cancer	small cell lung carcinoma	mouse anti-ASCL1,BD Pharmigen, cat# 556604	MACS2	25612	http://gtrd.biouml.org/downloads/20.06/gtrdHub/hg38/bigBed/ChIP-seq/Peaks/MACS2/PEAKS037419_ASCL1_P50553_MACS2_841.bb	GSE61197; GSM1499403; GSM1499404	NULL	25267614	P50553
EXP033988	ASCL1	Homo sapiens	A	cancer	non-small cell lung carcinoma	mouse anti-ASCL1,BD Pharmigen, cat# 556604	MACS2	8588	http://gtrd.biouml.org/downloads/20.06/gtrdHub/hg38/bigBed/ChIP-seq/Peaks/MACS2/PEAKS037420_ASCL1_P50553_MACS2_842.bb	GSE61197; GSM1499405; GSM1499406; GSM1499407	NULL	25267614	P50553
EXP033989	ASCL1	Homo sapiens	A	cancer	small cell lung carcinoma	mouse anti-ASCL1,BD Pharmigen, cat# 556604	MACS2	3360	http://gtrd.biouml.org/downloads/20.06/gtrdHub/hg38/bigBed/ChIP-seq/Peaks/MACS2/PEAKS037421_ASCL1_P50553_MACS2_841.bb	GSE61197; GSM1499409; GSM1499410	NULL	25267614	P50553
EXP034004	HIF1A	Mus musculus	C	embryonic cell	E12.5 embryonic heart	anti-HIF1a	MACS2	206	http://gtrd.biouml.org/downloads/20.06/gtrdHub/mm10/bigBed/ChIP-seq/Peaks/MACS2/PEAKS037429_Hif1a_Q61221_MACS2_95.bb	GSE61247; GSM1500750; GSM1500751	NULL	26028220	Q61221
EXP034017	TCF21	Homo sapiens	A	vascular system	HCASMC (Human coronary artery smooth muscle cells)	Sigma HPA013189	MACS2	48490	http://gtrd.biouml.org/downloads/20.06/gtrdHub/hg38/bigBed/ChIP-seq/Peaks/MACS2/PEAKS037440_TCF21_O43680_MACS2_192.bb	GSE61369; GSM1503214; GSM1503215	NULL	NULL	O43680
EXP034018	TCF21	Homo sapiens	A	vascular system	HCASMC (Human coronary artery smooth muscle cells)	Abcam #ab49475, Lot No. 153899	MACS2	13440	http://gtrd.biouml.org/downloads/20.06/gtrdHub/hg38/bigBed/ChIP-seq/Peaks/MACS2/PEAKS037441_TCF21_O43680_MACS2_192.bb	GSE61369; GSM1503216; GSM1503217	NULL	NULL	O43680
EXP034048	OLIG2	Mus musculus	A	stem cell	ventral neural progenitors	Millipore AB9610	MACS2	25658	http://gtrd.biouml.org/downloads/20.06/gtrdHub/mm10/bigBed/ChIP-seq/Peaks/MACS2/PEAKS037457_Olig2_Q9EQW6_MACS2_284.bb	GSE61673; GSM1511109	NULL	26293298	Q9EQW6
EXP034052	OLIG2	Mus musculus	A	stem cell	neural progenitors	Millipore (AB9610)	MACS2	21830	http://gtrd.biouml.org/downloads/20.06/gtrdHub/mm10/bigBed/ChIP-seq/Peaks/MACS2/PEAKS037461_Olig2_Q9EQW6_MACS2_138.bb	GSE61673; GSM1821964	NULL	26293298	Q9EQW6
EXP034106	MITF	Homo sapiens	B	cell line	501Mel-Cl8 (melanoma)	HA : IGBMC (12CA5)	MACS2	19518	http://gtrd.biouml.org/downloads/20.06/gtrdHub/hg38/bigBed/ChIP-seq/Peaks/MACS2/PEAKS037500_MITF_O75030_MACS2_27.bb	GSE61965; GSM1517751	NULL	25803486	O75030
EXP034180	MYC	Mus musculus	B	stem cell	multipotent otic progenitors	c-Myc (N-262) Santa Cruz Cat# sc-764	MACS2	62376	http://gtrd.biouml.org/downloads/20.06/gtrdHub/mm10/bigBed/ChIP-seq/Peaks/MACS2/PEAKS037551_Myc_P01108_MACS2_487.bb	GSE62513; GSM1528105; GSM1528106	NULL	25497456; 26209310	P01108
EXP034326	LYL1	Homo sapiens	A	cell line	Kasumi-1 (acute myeloblastic leukemia)	anti-LYL1	MACS2	13440	http://gtrd.biouml.org/downloads/20.06/gtrdHub/hg38/bigBed/ChIP-seq/Peaks/MACS2/PEAKS037648_LYL1_P12980_MACS2_516.bb	GSE63484; GSM1901542	NULL	26494788	P12980
EXP034327	LYL1	Homo sapiens	A	cell line	HL-60 (acute myeloid leukemia)	anti-LYL1	MACS2	11792	http://gtrd.biouml.org/downloads/20.06/gtrdHub/hg38/bigBed/ChIP-seq/Peaks/MACS2/PEAKS037649_LYL1_P12980_MACS2_438.bb	GSE63484; GSM1901545	NULL	26494788	P12980
EXP034328	LYL1	Homo sapiens	A	cell line	NB4 (acute promyelocytic leukemia )	anti-LYL1	MACS2	7868	http://gtrd.biouml.org/downloads/20.06/gtrdHub/hg38/bigBed/ChIP-seq/Peaks/MACS2/PEAKS037650_LYL1_P12980_MACS2_648.bb	GSE63484; GSM1901548	NULL	26494788	P12980
EXP034329	LYL1	Homo sapiens	A	cell line	THP-1 (acute monocytic leukemia)	anti-LYL1	MACS2	9988	http://gtrd.biouml.org/downloads/20.06/gtrdHub/hg38/bigBed/ChIP-seq/Peaks/MACS2/PEAKS037651_LYL1_P12980_MACS2_2334.bb	GSE63484; GSM1901550	NULL	26494788	P12980
EXP034334	NEUROG2	Mus musculus	A	embryonic cell	E14.5 embryonic cerebral cortices	anti-Neurog2, non-commercial: a gift of Prof. Yongchao Ma, Chicago	MACS2	2287	http://gtrd.biouml.org/downloads/20.06/gtrdHub/mm10/bigBed/ChIP-seq/Peaks/MACS2/PEAKS037654_Neurog2_P70447_MACS2_228.bb	GSE63620; GSM1553880	NULL	NULL	P70447
EXP034339	SREBF1	Mus musculus	B	immune system	peritoneal macrophages	sc-13551, sc-8984, sc-367	MACS2	1483	http://gtrd.biouml.org/downloads/20.06/gtrdHub/mm10/bigBed/ChIP-seq/Peaks/MACS2/PEAKS037658_Srebf1_Q9WTN3_MACS2_732.bb	GSE63697; GSM1555715	NULL	25574839	Q9WTN3
EXP034340	TCF12	Mus musculus	A	immune system	CD4+ CD8+ T cells	HEB	NA	NA	NA	GSE63732; GSM1556284	NULL	25872643	Q61286
EXP034364	MITF	Homo sapiens	B	cell line	501Mel (melanoma)	HA : IGBMC (12CA5)	MACS2	255	http://gtrd.biouml.org/downloads/20.06/gtrdHub/hg38/bigBed/ChIP-seq/Peaks/MACS2/PEAKS037675_MITF_O75030_MACS2_26.bb	GSE64137; GSM1565011	NULL	21258399	O75030
EXP034368	ARNTL	Homo sapiens	C	cell line	HEK293T (embryonic kidney)	Anti-Flag antibody	NA	NA	NA	GSE64171; GSM1565576	NULL	27385050	O00327
EXP034404	MYC	Mus musculus	B	cell line	medulloblastoma, type G3	N262 (sc-764)	MACS2	99014	http://gtrd.biouml.org/downloads/20.06/gtrdHub/mm10/bigBed/ChIP-seq/Peaks/MACS2/PEAKS037696_Myc_P01108_MACS2_321.bb	GSE64425; GSM1571164	NULL	26766587	P01108
EXP034406	MYCN	Mus musculus	B	cell line	medulloblastoma, type G3	B8.4.B (sc-53993, Lot#D0214)	MACS2	79	http://gtrd.biouml.org/downloads/20.06/gtrdHub/mm10/bigBed/ChIP-seq/Peaks/MACS2/PEAKS037698_Mycn_P03966_MACS2_321.bb	GSE64425; GSM1571167	NULL	26766587	P03966
EXP034408	MYCN	Mus musculus	B	cancer	Sonic Hedgehog medulloblastoma	B8.4.B (sc-53993, Lot#D0214)	MACS2	8851	http://gtrd.biouml.org/downloads/20.06/gtrdHub/mm10/bigBed/ChIP-seq/Peaks/MACS2/PEAKS037700_Mycn_P03966_MACS2_791.bb	GSE64425; GSM1571170	NULL	26766587	P03966
EXP034437	ASCL1	Mus musculus	A	cell line	AtT-20 (pituitary tumor)	ascl1	MACS2	13535	http://gtrd.biouml.org/downloads/20.06/gtrdHub/mm10/bigBed/ChIP-seq/Peaks/MACS2/PEAKS037726_Ascl1_Q02067_MACS2_75.bb	GSE64483; GSM1572157	NULL	25605944	Q02067
EXP034453	MYOD1	Mus musculus	A	cell line	P19 (embryonic carcinoma)	MyoD antibody 6196	MACS2	18618	http://gtrd.biouml.org/downloads/20.06/gtrdHub/mm10/bigBed/ChIP-seq/Peaks/MACS2/PEAKS037742_Myod1_P10085_MACS2_705.bb	GSE64626; GSM1575842	NULL	25801030	P10085
EXP034454	MYOD1	Mus musculus	A	cell line	P19 (embryonic carcinoma)	MyoD antibody 6975	MACS2	19636	http://gtrd.biouml.org/downloads/20.06/gtrdHub/mm10/bigBed/ChIP-seq/Peaks/MACS2/PEAKS037743_Myod1_P10085_MACS2_705.bb	GSE64626; GSM1575843	NULL	25801030	P10085
EXP034455	NEUROD2	Mus musculus	A	cell line	P19 (embryonic carcinoma)	NeuroD2 antibody 1165	MACS2	8426	http://gtrd.biouml.org/downloads/20.06/gtrdHub/mm10/bigBed/ChIP-seq/Peaks/MACS2/PEAKS037744_Neurod2_Q62414_MACS2_705.bb	GSE64626; GSM1575850	NULL	25801030	Q62414
EXP034456	NEUROD2	Mus musculus	A	cell line	P19 (embryonic carcinoma)	NeuroD2 antibody 1240	MACS2	30560	http://gtrd.biouml.org/downloads/20.06/gtrdHub/mm10/bigBed/ChIP-seq/Peaks/MACS2/PEAKS037745_Neurod2_Q62414_MACS2_705.bb	GSE64626; GSM1575851	NULL	25801030	Q62414
EXP034457	NEUROD2	Mus musculus	A	cell line	P19 (embryonic carcinoma)	NeuroD2 antibody 1240	MACS2	246	http://gtrd.biouml.org/downloads/20.06/gtrdHub/mm10/bigBed/ChIP-seq/Peaks/MACS2/PEAKS037746_Neurod2_Q62414_MACS2_705.bb	GSE64626; GSM1575852	NULL	25801030	Q62414
EXP034458	MYOD1	Mus musculus	A	cell line	P19 (embryonic carcinoma)	MyoD antibody 6975	MACS2	242	http://gtrd.biouml.org/downloads/20.06/gtrdHub/mm10/bigBed/ChIP-seq/Peaks/MACS2/PEAKS037747_Myod1_P10085_MACS2_705.bb	GSE64626; GSM1575853	NULL	25801030	P10085
EXP034506	NEUROD1	Mus musculus	A	cell line	A2lox (embryonic stem cells)	neurod1	MACS2	966	http://gtrd.biouml.org/downloads/20.06/gtrdHub/mm10/bigBed/ChIP-seq/Peaks/MACS2/PEAKS037781_Neurod1_Q60867_MACS2_222.bb	GSE65072; GSM1586779; GSM1586780	NULL	26516211	Q60867
EXP034527	MYC	Homo sapiens	B	skin	neonatal foreskin fibroblasts	anti-MYC N262 (Santa Cruz Biotechnology, catalog number sc-764)	MACS2	16710	http://gtrd.biouml.org/downloads/20.06/gtrdHub/hg38/bigBed/ChIP-seq/Peaks/MACS2/PEAKS037795_MYC_P01106_MACS2_659.bb	GSE65544; GSM1599963	NULL	26729287	P01106
EXP034528	MYC	Homo sapiens	B	skin	neonatal foreskin fibroblasts	anti-MYC N262 (Santa Cruz Biotechnology, catalog number sc-764)	MACS2	16897	http://gtrd.biouml.org/downloads/20.06/gtrdHub/hg38/bigBed/ChIP-seq/Peaks/MACS2/PEAKS037796_MYC_P01106_MACS2_659.bb	GSE65544; GSM1599964	NULL	26729287	P01106
EXP034634	MYC	Homo sapiens	B	breast	HMEC (human mammary epithelial cells)	HA (Abcam ab 9110)	MACS2	1959	http://gtrd.biouml.org/downloads/20.06/gtrdHub/hg38/bigBed/ChIP-seq/Peaks/MACS2/PEAKS037861_MYC_P01106_MACS2_440.bb	GSE66252; GSM1618028	NULL	26678338	P01106
EXP034667	HIF1A	Homo sapiens	C	cell line	HeLa (cervical adenocarcinoma)	HIF1? (ab2185, Abcam)	NA	NA	NA	GSE66956; GSM1634922	NULL	26681691	Q16665
EXP034689	ARNT	Homo sapiens	C	cell line	RCC 7860 (Renal cell carcinoma)	Novus Biological, NB100-110	MACS2	2735	http://gtrd.biouml.org/downloads/20.06/gtrdHub/hg38/bigBed/ChIP-seq/Peaks/MACS2/PEAKS037895_ARNT_P27540_MACS2_30.bb	GSE67237; GSM1642761	NULL	26262842	P27540
EXP034690	EPAS1	Homo sapiens	C	cell line	RCC 7860 (Renal cell carcinoma)	HIF-2alpha Antibody (PM9)	MACS2	2160	http://gtrd.biouml.org/downloads/20.06/gtrdHub/hg38/bigBed/ChIP-seq/Peaks/MACS2/PEAKS037896_EPAS1_Q99814_MACS2_30.bb	GSE67237; GSM1642762	NULL	26262842	Q99814
EXP034691	HIF1A	Homo sapiens	C	cell line	RCC 7860 (Renal cell carcinoma)	HIF-1alpha Antibody (PM14)	MACS2	6260	http://gtrd.biouml.org/downloads/20.06/gtrdHub/hg38/bigBed/ChIP-seq/Peaks/MACS2/PEAKS037897_HIF1A_Q16665_MACS2_30.bb	GSE67237; GSM1642764	NULL	26262842	Q16665
EXP034692	ARNT	Homo sapiens	C	cell line	RCC 7860 (Renal cell carcinoma)	Novus Biological, NB100-110	MACS2	4628	http://gtrd.biouml.org/downloads/20.06/gtrdHub/hg38/bigBed/ChIP-seq/Peaks/MACS2/PEAKS037898_ARNT_P27540_MACS2_30.bb	GSE67237; GSM1642765	NULL	26262842	P27540
EXP034693	EPAS1	Homo sapiens	C	cell line	RCC 7860 (Renal cell carcinoma)	HIF-2alpha Antibody (PM9)	MACS2	1405	http://gtrd.biouml.org/downloads/20.06/gtrdHub/hg38/bigBed/ChIP-seq/Peaks/MACS2/PEAKS037899_EPAS1_Q99814_MACS2_30.bb	GSE67237; GSM1642766	NULL	26262842	Q99814
EXP034694	ARNT	Homo sapiens	C	cell line	RCC 7860 (Renal cell carcinoma)	Novus Biological, NB100-110	MACS2	3391	http://gtrd.biouml.org/downloads/20.06/gtrdHub/hg38/bigBed/ChIP-seq/Peaks/MACS2/PEAKS037900_ARNT_P27540_MACS2_30.bb	GSE67237; GSM1642768	NULL	26262842	P27540
EXP034695	EPAS1	Homo sapiens	C	cell line	RCC 7860 (Renal cell carcinoma)	HIF-2alpha Antibody (PM9)	MACS2	8833	http://gtrd.biouml.org/downloads/20.06/gtrdHub/hg38/bigBed/ChIP-seq/Peaks/MACS2/PEAKS037901_EPAS1_Q99814_MACS2_30.bb	GSE67237; GSM1642769	NULL	26262842	Q99814
EXP034781	NEUROD2	Mus musculus	A	brain	cerebral cortex	NeuroD2 antibody, vendor:Abcam, cat#:ab168932, lot#:GR161014-2	MACS2	55872	http://gtrd.biouml.org/downloads/20.06/gtrdHub/mm10/bigBed/ChIP-seq/Peaks/MACS2/PEAKS037963_Neurod2_Q62414_MACS2_174.bb	GSE67539; GSM1649148	NULL	26341353	Q62414
EXP034782	NEUROD2	Mus musculus	A	brain	cerebral cortex	NeuroD2 antibody, vendor:Abcam, cat#:ab104430, lot#:GR94291-1	MACS2	41583	http://gtrd.biouml.org/downloads/20.06/gtrdHub/mm10/bigBed/ChIP-seq/Peaks/MACS2/PEAKS037964_Neurod2_Q62414_MACS2_174.bb	GSE67539; GSM1649149	NULL	26341353	Q62414
EXP034783	NEUROD2	Mus musculus	A	brain	cerebral cortex	NeuroD2 antibody, Abcam, cat#:ab109406, lot#:YK010204CS	MACS2	6062	http://gtrd.biouml.org/downloads/20.06/gtrdHub/mm10/bigBed/ChIP-seq/Peaks/MACS2/PEAKS037965_Neurod2_Q62414_MACS2_174.bb	GSE67539; GSM1649150	NULL	26341353	Q62414
EXP034786	MYC	Mus musculus	B	embryonic cell	MEF (mouse embryonic fibroblasts)	c-Myc antibody (sc-764, Santa Cruz)	NA	NA	NA	GSE67694; GSM1654375	NULL	25877919	P01108
EXP034787	MYC	Mus musculus	B	embryonic cell	MEF (mouse embryonic fibroblasts)	c-Myc antibody (sc-764, Santa Cruz)	MACS2	6	http://gtrd.biouml.org/downloads/20.06/gtrdHub/mm10/bigBed/ChIP-seq/Peaks/MACS2/PEAKS037967_Myc_P01108_MACS2_12.bb	GSE67694; GSM1654377	NULL	25877919	P01108
EXP034979	TAL1	Mus musculus	A	stem cell	embryonic stem cell-derived hemangioblasts	Tal1 Santa Cruz sc12984	MACS2	2162	http://gtrd.biouml.org/downloads/20.06/gtrdHub/mm10/bigBed/ChIP-seq/Peaks/MACS2/PEAKS038100_Tal1_P22091_MACS2_273.bb	GSE69099; GSM1692843	NULL	26923725	P22091
EXP034983	TAL1	Mus musculus	A	stem cell	embryonic stem cell-derived hemogenic endothelium	Tal1 Santa Cruz sc12984	MACS2	5936	http://gtrd.biouml.org/downloads/20.06/gtrdHub/mm10/bigBed/ChIP-seq/Peaks/MACS2/PEAKS038104_Tal1_P22091_MACS2_275.bb	GSE69099; GSM1692848	NULL	26923725	P22091
EXP034992	TAL1	Mus musculus	A	stem cell	embryonic stem cell-derived hematopoietic progenitors	Tal1 Santa Cruz sc12984	MACS2	3760	http://gtrd.biouml.org/downloads/20.06/gtrdHub/mm10/bigBed/ChIP-seq/Peaks/MACS2/PEAKS038113_Tal1_P22091_MACS2_274.bb	GSE69099; GSM1692858	NULL	26923725	P22091
EXP034997	TAL1	Mus musculus	A	stem cell	embryonic stem cell-derived macrophages	Tal1 Santa Cruz sc12984	MACS2	325	http://gtrd.biouml.org/downloads/20.06/gtrdHub/mm10/bigBed/ChIP-seq/Peaks/MACS2/PEAKS038118_Tal1_P22091_MACS2_276.bb	GSE69099; GSM1692864	NULL	26923725	P22091
EXP035003	ARNTL	Homo sapiens	C	cell line	U2OS (osteosarcoma)	BMAL1 bethyl A302-616A	MACS2	414	http://gtrd.biouml.org/downloads/20.06/gtrdHub/hg38/bigBed/ChIP-seq/Peaks/MACS2/PEAKS038123_ARNTL_O00327_MACS2_848.bb	GSE69100; GSM1692868	NULL	NULL	O00327
EXP035004	HIF1A	Homo sapiens	C	cell line	U2OS (osteosarcoma)	HIF1A active motif (cat # 39665).	MACS2	86	http://gtrd.biouml.org/downloads/20.06/gtrdHub/hg38/bigBed/ChIP-seq/Peaks/MACS2/PEAKS038124_HIF1A_Q16665_MACS2_848.bb	GSE69100; GSM1692869	NULL	NULL	Q16665
EXP035047	USF1	Homo sapiens	B	hematopoietic system	R3/R4 erythroid cells	Santa Cruz Cat#: H-86x	MACS2	41802	http://gtrd.biouml.org/downloads/20.06/gtrdHub/hg38/bigBed/ChIP-seq/Peaks/MACS2/PEAKS038150_USF1_P22415_MACS2_766.bb	GSE69347; GSM1698353	NULL	27141965	P22415
EXP035048	USF2	Homo sapiens	B	hematopoietic system	R3/R4 erythroid cells	Santa Cruz Cat#: C-20x	MACS2	52894	http://gtrd.biouml.org/downloads/20.06/gtrdHub/hg38/bigBed/ChIP-seq/Peaks/MACS2/PEAKS038151_USF2_Q15853_MACS2_766.bb	GSE69347; GSM1698354	NULL	27141965	Q15853
EXP035052	ASCL1	Homo sapiens	A	cell line	NCI-H128 (small cell lung carcinoma)	mouse anti-ASCL1 antibody (BD Biosciences, cat# 556604)	MACS2	11422	http://gtrd.biouml.org/downloads/20.06/gtrdHub/hg38/bigBed/ChIP-seq/Peaks/MACS2/PEAKS038152_ASCL1_P50553_MACS2_374.bb	GSE69394; GSM1700637	NULL	27452466	P50553
EXP035053	ASCL1	Homo sapiens	A	cell line	NCI-H2107 (small cell lung carcinoma)	mouse anti-ASCL1 antibody (BD Biosciences, cat# 556604)	MACS2	23883	http://gtrd.biouml.org/downloads/20.06/gtrdHub/hg38/bigBed/ChIP-seq/Peaks/MACS2/PEAKS038153_ASCL1_P50553_MACS2_383.bb	GSE69394; GSM1700638	NULL	27452466	P50553
EXP035054	ASCL1	Homo sapiens	A	cell line	NCI-H889 (small cell lung carcinoma)	mouse anti-ASCL1 antibody (BD Biosciences, cat# 556604)	MACS2	36823	http://gtrd.biouml.org/downloads/20.06/gtrdHub/hg38/bigBed/ChIP-seq/Peaks/MACS2/PEAKS038154_ASCL1_P50553_MACS2_393.bb	GSE69394; GSM1700639	NULL	27452466	P50553
EXP035055	NEUROD1	Homo sapiens	A	cell line	NCI-H82 (small cell lung carcinoma)	goat anti-NEUROD1 (Santa Cruz, N-19)	MACS2	29411	http://gtrd.biouml.org/downloads/20.06/gtrdHub/hg38/bigBed/ChIP-seq/Peaks/MACS2/PEAKS038155_NEUROD1_Q13562_MACS2_392.bb	GSE69394; GSM1700641	NULL	27452466	Q13562
EXP035056	NEUROD1	Homo sapiens	A	cell line	NCI-H524 (small cell lung carcinoma)	goat anti-NEUROD1 (Santa Cruz, N-19)	MACS2	4064	http://gtrd.biouml.org/downloads/20.06/gtrdHub/hg38/bigBed/ChIP-seq/Peaks/MACS2/PEAKS038156_NEUROD1_Q13562_MACS2_390.bb	GSE69394; GSM1700642	NULL	27452466	Q13562
EXP035057	ASCL1	Mus musculus	A	lung	neuroendocrine lung tumor	mouse anti-ASCL1 antibody (BD Biosciences, cat# 556604)	MACS2	2570	http://gtrd.biouml.org/downloads/20.06/gtrdHub/mm10/bigBed/ChIP-seq/Peaks/MACS2/PEAKS038157_Ascl1_Q02067_MACS2_666.bb	GSE69394; GSM1700644	NULL	27452466	Q02067
EXP035120	LYL1	Mus musculus	A	cell line	416B (hematopoietic precursor cells)	ab30334-200	MACS2	1	http://gtrd.biouml.org/downloads/20.06/gtrdHub/mm10/bigBed/ChIP-seq/Peaks/MACS2/PEAKS038203_Lyl1_P27792_MACS2_23.bb	GSE69776; GSM1708654	NULL	26901438	P27792
EXP035124	TAL1	Mus musculus	A	cell line	416B (hematopoietic precursor cells)	sc-12984x	MACS2	393	http://gtrd.biouml.org/downloads/20.06/gtrdHub/mm10/bigBed/ChIP-seq/Peaks/MACS2/PEAKS038207_Tal1_P22091_MACS2_23.bb	GSE69776; GSM1708658	NULL	26901438	P22091
EXP035145	MYC	Homo sapiens	B	breast	HMEC (human mammary epithelial cells)	HA	MACS2	1725	http://gtrd.biouml.org/downloads/20.06/gtrdHub/hg38/bigBed/ChIP-seq/Peaks/MACS2/PEAKS038221_MYC_P01106_MACS2_440.bb	GSE70001; GSM1715545	NULL	26687678	P01106
EXP035146	MYC	Homo sapiens	B	breast	HMEC (human mammary epithelial cells)	HA	MACS2	22	http://gtrd.biouml.org/downloads/20.06/gtrdHub/hg38/bigBed/ChIP-seq/Peaks/MACS2/PEAKS038222_MYC_P01106_MACS2_440.bb	GSE70001; GSM1715546	NULL	26687678	P01106
EXP035192	TAL1	Homo sapiens	A	embryonic cell	fetal CD34+ hematopoietic stem progenitor cells	sc-12984	MACS2	239	http://gtrd.biouml.org/downloads/20.06/gtrdHub/hg38/bigBed/ChIP-seq/Peaks/MACS2/PEAKS038252_TAL1_P17542_MACS2_745.bb	GSE70660; GSM1816082	NULL	26766440	P17542
EXP035193	TAL1	Homo sapiens	A	embryonic cell	fetal proerythroblasts	sc-12984	MACS2	44194	http://gtrd.biouml.org/downloads/20.06/gtrdHub/hg38/bigBed/ChIP-seq/Peaks/MACS2/PEAKS038253_TAL1_P17542_MACS2_746.bb	GSE70660; GSM1816083	NULL	26766440	P17542
EXP035194	TAL1	Homo sapiens	A	stem cell	CD34+ hematopoietic stem progenitor cells	sc-12984	MACS2	28	http://gtrd.biouml.org/downloads/20.06/gtrdHub/hg38/bigBed/ChIP-seq/Peaks/MACS2/PEAKS038254_TAL1_P17542_MACS2_741.bb	GSE70660; GSM1816084	NULL	26766440	P17542
EXP035220	ARNTL	Homo sapiens	C	cell line	NOMO-1 (acute monocytic leukemia)	anti-Bmal1 (Abcam, ab93806, lot GR8441-9, 1mg/ml)	MACS2	3	http://gtrd.biouml.org/downloads/20.06/gtrdHub/hg38/bigBed/ChIP-seq/Peaks/MACS2/PEAKS038270_ARNTL_O00327_MACS2_677.bb	GSE70686; GSM1816437	NULL	27058663	O00327
EXP035221	ARNTL	Homo sapiens	C	cell line	NOMO-1 (acute monocytic leukemia)	anti-Bmal1 (Abcam, ab93806, lot GR8441-9, 1mg/ml)	NA	NA	NA	GSE70686; GSM1816445	NULL	27058663	O00327
EXP035222	ARNTL	Homo sapiens	C	cell line	NOMO-1 (acute monocytic leukemia)	anti-Bmal1 (Abcam, ab3350, lot GR152555-3, 1mg/ml)	NA	NA	NA	GSE70686; GSM1816446	NULL	27058663	O00327
EXP035223	CLOCK	Homo sapiens	C	cell line	NOMO-1 (acute monocytic leukemia)	anti-KAT13D/Clock (Abcam, ab3517, lot GR130170-5, 1mg/ml)	NA	NA	NA	GSE70686; GSM1816447	NULL	27058663	O15516
EXP035225	ARNTL	Homo sapiens	C	cell line	THP-1 (acute monocytic leukemia)	anti-Bmal1 (Abcam, ab3350, lot GR152555-3, 1mg/ml)	MACS2	1026	http://gtrd.biouml.org/downloads/20.06/gtrdHub/hg38/bigBed/ChIP-seq/Peaks/MACS2/PEAKS038275_ARNTL_O00327_MACS2_2334.bb	GSE70686; GSM1816452	NULL	27058663	O00327
EXP035226	CLOCK	Homo sapiens	C	cell line	THP-1 (acute monocytic leukemia)	anti-KAT13D/Clock (Abcam, ab3517, lot GR130170-5, 1mg/ml)	MACS2	7	http://gtrd.biouml.org/downloads/20.06/gtrdHub/hg38/bigBed/ChIP-seq/Peaks/MACS2/PEAKS038276_CLOCK_O15516_MACS2_2334.bb	GSE70686; GSM1816453	NULL	27058663	O15516
EXP035227	ARNTL	Homo sapiens	C	cell line	THP-1 (acute monocytic leukemia)	anti-Bmal1 (Abcam, ab3350, lot GR152555-3, 1mg/ml)	MACS2	311	http://gtrd.biouml.org/downloads/20.06/gtrdHub/hg38/bigBed/ChIP-seq/Peaks/MACS2/PEAKS038277_ARNTL_O00327_MACS2_2334.bb	GSE70686; GSM1816455	NULL	27058663	O00327
EXP035228	CLOCK	Homo sapiens	C	cell line	THP-1 (acute monocytic leukemia)	anti-KAT13D/Clock (Abcam, ab3517, lot GR130170-5, 1mg/ml)	NA	NA	NA	GSE70686; GSM1816456	NULL	27058663	O15516
EXP035229	ARNTL	Homo sapiens	C	cell line	NOMO-1 (acute monocytic leukemia)	anti-Bmal1 (Abcam, ab3350, lot GR152555-3, 1mg/ml)	MACS2	116	http://gtrd.biouml.org/downloads/20.06/gtrdHub/hg38/bigBed/ChIP-seq/Peaks/MACS2/PEAKS038279_ARNTL_O00327_MACS2_677.bb	GSE70686; GSM1816438; GSM1816441	NULL	27058663	O00327
EXP035230	CLOCK	Homo sapiens	C	cell line	NOMO-1 (acute monocytic leukemia)	anti-KAT13D/Clock (Abcam, ab3517, lot GR130170-5, 1mg/ml)	NA	NA	NA	GSE70686; GSM1816439; GSM1816442	NULL	27058663	O15516
EXP035286	ARNTL	Mus musculus	C	cell line	Beta-TC-6 (insulinoma)	bmal1	MACS2	624	http://gtrd.biouml.org/downloads/20.06/gtrdHub/mm10/bigBed/ChIP-seq/Peaks/MACS2/PEAKS038319_Arntl_Q9WTL8_MACS2_88.bb	GSE70960; GSM1824086	NULL	26542580	Q9WTL8
EXP035287	CLOCK	Mus musculus	C	cell line	Beta-TC-6 (insulinoma)	clock	MACS2	158	http://gtrd.biouml.org/downloads/20.06/gtrdHub/mm10/bigBed/ChIP-seq/Peaks/MACS2/PEAKS038320_Clock_O08785_MACS2_88.bb	GSE70960; GSM1824087	NULL	26542580	O08785
EXP035480	MYCN	Homo sapiens	B	cell line	SK-N-BE(2)-C (neuroblastoma)	MYCN (Abcam ab16898)	MACS2	3192	http://gtrd.biouml.org/downloads/20.06/gtrdHub/hg38/bigBed/ChIP-seq/Peaks/MACS2/PEAKS038462_MYCN_P04198_MACS2_82.bb	GSE72640; GSM1867061	NULL	27167114	P04198
EXP035497	TCF3	Homo sapiens	A	cell line	Ramos (Burkitt lymphoma)	anti-E2A (sc-349; Santa Cruz Technologies)	MACS2	9192	http://gtrd.biouml.org/downloads/20.06/gtrdHub/hg38/bigBed/ChIP-seq/Peaks/MACS2/PEAKS038473_TCF3_P15923_MACS2_768.bb	GSE72828; GSM1873237	NULL	27217539	P15923
EXP035645	ARNTL	Homo sapiens	C	cell line	U2OS (osteosarcoma)	anti-BMAL1 (ab3350; Abcam)	MACS2	1923	http://gtrd.biouml.org/downloads/20.06/gtrdHub/hg38/bigBed/ChIP-seq/Peaks/MACS2/PEAKS038563_ARNTL_O00327_MACS2_848.bb	GSE74439; GSM1920690	NULL	27546460	O00327
EXP035646	ARNTL	Homo sapiens	C	cell line	U2OS (osteosarcoma)	anti-BMAL1 (ab3350; Abcam)	MACS2	1030	http://gtrd.biouml.org/downloads/20.06/gtrdHub/hg38/bigBed/ChIP-seq/Peaks/MACS2/PEAKS038564_ARNTL_O00327_MACS2_848.bb	GSE74439; GSM1920691	NULL	27546460	O00327
EXP035647	CLOCK	Homo sapiens	C	cell line	U2OS (osteosarcoma)	anti-CLOCK (NB100-126; Novus Biologicals)	MACS2	146	http://gtrd.biouml.org/downloads/20.06/gtrdHub/hg38/bigBed/ChIP-seq/Peaks/MACS2/PEAKS038565_CLOCK_O15516_MACS2_848.bb	GSE74439; GSM1920692	NULL	27546460	O15516
EXP035648	CLOCK	Homo sapiens	C	cell line	U2OS (osteosarcoma)	anti-CLOCK (NB100-126; Novus Biologicals)	MACS2	608	http://gtrd.biouml.org/downloads/20.06/gtrdHub/hg38/bigBed/ChIP-seq/Peaks/MACS2/PEAKS038566_CLOCK_O15516_MACS2_848.bb	GSE74439; GSM1920693	NULL	27546460	O15516
EXP035655	OLIG2	Mus musculus	A	stem cell	neural stem cells	olig2	MACS2	46034	http://gtrd.biouml.org/downloads/20.06/gtrdHub/mm10/bigBed/ChIP-seq/Peaks/MACS2/PEAKS038570_Olig2_Q9EQW6_MACS2_2775.bb	GSE74646; GSM1924869	NULL	NULL	Q9EQW6
EXP035761	MYOD1	Mus musculus	A	embryonic cell	MEF (mouse embryonic fibroblasts)	myod	MACS2	33079	http://gtrd.biouml.org/downloads/20.06/gtrdHub/mm10/bigBed/ChIP-seq/Peaks/MACS2/PEAKS038641_Myod1_P10085_MACS2_12.bb	GSE75370; GSM1954031	NULL	26906734	P10085
EXP035762	MYF5	Mus musculus	A	embryonic cell	MEF (mouse embryonic fibroblasts)	myf5	MACS2	70463	http://gtrd.biouml.org/downloads/20.06/gtrdHub/mm10/bigBed/ChIP-seq/Peaks/MACS2/PEAKS038642_Myf5_P24699_MACS2_12.bb	GSE75370; GSM1954032	NULL	26906734	P24699
EXP035785	TFE3	Mus musculus	B	embryonic cell	MEF (mouse embryonic fibroblasts)	TFE3 (Sigma, Catalog# HPA023881, Lot# E96562)	MACS2	504	http://gtrd.biouml.org/downloads/20.06/gtrdHub/mm10/bigBed/ChIP-seq/Peaks/MACS2/PEAKS038656_Tfe3_Q64092_MACS2_12.bb	GSE75757; GSM1966843	NULL	26813791	Q64092
EXP035786	TFE3	Mus musculus	B	embryonic cell	MEF (mouse embryonic fibroblasts)	TFE3 (Sigma, Catalog# HPA023881, Lot# E96562)	MACS2	1721	http://gtrd.biouml.org/downloads/20.06/gtrdHub/mm10/bigBed/ChIP-seq/Peaks/MACS2/PEAKS038657_Tfe3_Q64092_MACS2_12.bb	GSE75757; GSM1966844	NULL	26813791	Q64092
EXP035787	TFE3	Mus musculus	B	embryonic cell	MEF (mouse embryonic fibroblasts)	TFE3 (Sigma, Catalog# HPA023881, Lot# E96562)	MACS2	2765	http://gtrd.biouml.org/downloads/20.06/gtrdHub/mm10/bigBed/ChIP-seq/Peaks/MACS2/PEAKS038658_Tfe3_Q64092_MACS2_12.bb	GSE75757; GSM1966845	NULL	26813791	Q64092
EXP035795	TFE3	Mus musculus	B	cell line	RAW 264.7 (Abelson murine leukemia virus-induced tumor-derived macrophages)	TFE3: Sigma, Catalog: HPA023881-100ul, Lot: E96562	MACS2	1988	http://gtrd.biouml.org/downloads/20.06/gtrdHub/mm10/bigBed/ChIP-seq/Peaks/MACS2/PEAKS038664_Tfe3_Q64092_MACS2_91.bb	GSE75822; GSM1968476	NULL	NULL	Q64092
EXP035796	TFE3	Mus musculus	B	cell line	RAW 264.7 (Abelson murine leukemia virus-induced tumor-derived macrophages)	TFE3: Sigma, Catalog: HPA023881-100ul, Lot: E96562	MACS2	13826	http://gtrd.biouml.org/downloads/20.06/gtrdHub/mm10/bigBed/ChIP-seq/Peaks/MACS2/PEAKS038665_Tfe3_Q64092_MACS2_91.bb	GSE75822; GSM1968477	NULL	NULL	Q64092
EXP035797	TFE3	Mus musculus	B	cell line	RAW 264.7 (Abelson murine leukemia virus-induced tumor-derived macrophages)	TFE3: Sigma, Catalog: HPA023881-100ul, Lot: E96562	MACS2	19393	http://gtrd.biouml.org/downloads/20.06/gtrdHub/mm10/bigBed/ChIP-seq/Peaks/MACS2/PEAKS038666_Tfe3_Q64092_MACS2_91.bb	GSE75822; GSM1968478	NULL	NULL	Q64092
EXP035825	MYC	Mus musculus	B	liver	liver	c-Myc N262 (Santa Cruz sc764-X)	MACS2	6272	http://gtrd.biouml.org/downloads/20.06/gtrdHub/mm10/bigBed/ChIP-seq/Peaks/MACS2/PEAKS038685_Myc_P01108_MACS2_5.bb	GSE76042; GSM1973344	NULL	27197165	P01108
EXP035826	MYC	Mus musculus	B	liver	liver	c-Myc N262 (Santa Cruz sc764-X)	MACS2	7498	http://gtrd.biouml.org/downloads/20.06/gtrdHub/mm10/bigBed/ChIP-seq/Peaks/MACS2/PEAKS038686_Myc_P01108_MACS2_5.bb	GSE76042; GSM1973345	NULL	27197165	P01108
EXP035827	MYC	Mus musculus	B	liver	liver	c-Myc N262 (Santa Cruz sc764-X)	MACS2	5726	http://gtrd.biouml.org/downloads/20.06/gtrdHub/mm10/bigBed/ChIP-seq/Peaks/MACS2/PEAKS038687_Myc_P01108_MACS2_5.bb	GSE76042; GSM1973346	NULL	27197165	P01108
EXP035828	MYC	Mus musculus	B	liver	liver	c-Myc N262 (Santa Cruz sc764-X)	MACS2	8884	http://gtrd.biouml.org/downloads/20.06/gtrdHub/mm10/bigBed/ChIP-seq/Peaks/MACS2/PEAKS038688_Myc_P01108_MACS2_5.bb	GSE76042; GSM1973347	NULL	27197165	P01108
EXP035829	MYC	Mus musculus	B	liver	liver tumor	c-Myc N262 (Santa Cruz sc764-X)	MACS2	23325	http://gtrd.biouml.org/downloads/20.06/gtrdHub/mm10/bigBed/ChIP-seq/Peaks/MACS2/PEAKS038689_Myc_P01108_MACS2_551.bb	GSE76042; GSM1973348	NULL	27197165	P01108
EXP035830	MYC	Mus musculus	B	liver	liver tumor	c-Myc N262 (Santa Cruz sc764-X)	MACS2	50731	http://gtrd.biouml.org/downloads/20.06/gtrdHub/mm10/bigBed/ChIP-seq/Peaks/MACS2/PEAKS038690_Myc_P01108_MACS2_551.bb	GSE76042; GSM1973349	NULL	27197165	P01108
EXP035831	MYC	Mus musculus	B	liver	liver tumor	c-Myc N262 (Santa Cruz sc764-X)	MACS2	31961	http://gtrd.biouml.org/downloads/20.06/gtrdHub/mm10/bigBed/ChIP-seq/Peaks/MACS2/PEAKS038691_Myc_P01108_MACS2_551.bb	GSE76042; GSM1973350	NULL	27197165	P01108
EXP035832	MYC	Mus musculus	B	liver	liver tumor	c-Myc N262 (Santa Cruz sc764-X)	MACS2	43533	http://gtrd.biouml.org/downloads/20.06/gtrdHub/mm10/bigBed/ChIP-seq/Peaks/MACS2/PEAKS038692_Myc_P01108_MACS2_551.bb	GSE76042; GSM1973351	NULL	27197165	P01108
EXP035833	MYC	Mus musculus	B	liver	liver tumor	c-Myc N262 (Santa Cruz sc764-X)	MACS2	45650	http://gtrd.biouml.org/downloads/20.06/gtrdHub/mm10/bigBed/ChIP-seq/Peaks/MACS2/PEAKS038693_Myc_P01108_MACS2_551.bb	GSE76042; GSM1973352	NULL	27197165	P01108
EXP035834	MYC	Mus musculus	B	liver	liver tumor	c-Myc N262 (Santa Cruz sc764-X)	MACS2	58098	http://gtrd.biouml.org/downloads/20.06/gtrdHub/mm10/bigBed/ChIP-seq/Peaks/MACS2/PEAKS038694_Myc_P01108_MACS2_551.bb	GSE76042; GSM1973353	NULL	27197165	P01108
EXP035835	MYC	Mus musculus	B	liver	liver tumor	c-Myc N262 (Santa Cruz sc764-X)	MACS2	337	http://gtrd.biouml.org/downloads/20.06/gtrdHub/mm10/bigBed/ChIP-seq/Peaks/MACS2/PEAKS038695_Myc_P01108_MACS2_551.bb	GSE76042; GSM1973354	NULL	27197165	P01108
EXP035836	MYC	Mus musculus	B	liver	liver tumor	c-Myc N262 (Santa Cruz sc764-X)	MACS2	1680	http://gtrd.biouml.org/downloads/20.06/gtrdHub/mm10/bigBed/ChIP-seq/Peaks/MACS2/PEAKS038696_Myc_P01108_MACS2_551.bb	GSE76042; GSM1973355	NULL	27197165	P01108
EXP035837	MYC	Mus musculus	B	liver	liver tumor	c-Myc N262 (Santa Cruz sc764-X)	MACS2	1648	http://gtrd.biouml.org/downloads/20.06/gtrdHub/mm10/bigBed/ChIP-seq/Peaks/MACS2/PEAKS038697_Myc_P01108_MACS2_551.bb	GSE76042; GSM1973356	NULL	27197165	P01108
EXP035848	MYC	Homo sapiens	B	cell line	Raji (Burkitt lymphoma)	c-Myc (Santa Cruz Biotech., sc-764)	MACS2	10152	http://gtrd.biouml.org/downloads/20.06/gtrdHub/hg38/bigBed/ChIP-seq/Peaks/MACS2/PEAKS038704_MYC_P01106_MACS2_767.bb	GSE76191; GSM1976290	NULL	27443262	P01106
EXP035850	MYC	Homo sapiens	B	cell line	Raji (Burkitt lymphoma)	c-Myc (Santa Cruz Biotech., sc-764)	MACS2	18446	http://gtrd.biouml.org/downloads/20.06/gtrdHub/hg38/bigBed/ChIP-seq/Peaks/MACS2/PEAKS038706_MYC_P01106_MACS2_767.bb	GSE76191; GSM1976300	NULL	27443262	P01106
EXP035981	HIF1A	Homo sapiens	C	cell line	NCI-H1299 (large cell lung carcinoma)	HIF-1alpha	MACS2	2153	http://gtrd.biouml.org/downloads/20.06/gtrdHub/hg38/bigBed/ChIP-seq/Peaks/MACS2/PEAKS038830_HIF1A_Q16665_MACS2_375.bb	GSE76770; GSM2037452	NULL	NULL	Q16665
EXP036006	ARNTL	Mus musculus	C	embryonic cell	MEF (mouse embryonic fibroblasts)	Bmal1 (Santa Cruz, catalog# sc-8550, lot# J1211 )	MACS2	61	http://gtrd.biouml.org/downloads/20.06/gtrdHub/mm10/bigBed/ChIP-seq/Peaks/MACS2/PEAKS038843_Arntl_Q9WTL8_MACS2_12.bb	GSE77162; GSM2045177	NULL	27135601	Q9WTL8
EXP036030	MYC	Homo sapiens	B	cell line	U2OS (osteosarcoma)	HA (ab9110 , Abcam)	MACS2	22591	http://gtrd.biouml.org/downloads/20.06/gtrdHub/hg38/bigBed/ChIP-seq/Peaks/MACS2/PEAKS038856_MYC_P01106_MACS2_848.bb	GSE77328; GSM2049315	NULL	27748763	P01106
EXP036031	MYC	Homo sapiens	B	cell line	U2OS (osteosarcoma)	c-MYC (N262, Santa Cruz)	MACS2	16376	http://gtrd.biouml.org/downloads/20.06/gtrdHub/hg38/bigBed/ChIP-seq/Peaks/MACS2/PEAKS038857_MYC_P01106_MACS2_848.bb	GSE77328; GSM2049318	NULL	27748763	P01106
EXP036032	MYC	Homo sapiens	B	cell line	U2OS (osteosarcoma)	c-MYC (N262, Santa Cruz)	MACS2	16261	http://gtrd.biouml.org/downloads/20.06/gtrdHub/hg38/bigBed/ChIP-seq/Peaks/MACS2/PEAKS038858_MYC_P01106_MACS2_848.bb	GSE77328; GSM2049319	NULL	27748763	P01106
EXP036033	MYC	Homo sapiens	B	cell line	U2OS (osteosarcoma)	c-MYC (N262, Santa Cruz)	MACS2	11656	http://gtrd.biouml.org/downloads/20.06/gtrdHub/hg38/bigBed/ChIP-seq/Peaks/MACS2/PEAKS038859_MYC_P01106_MACS2_848.bb	GSE77328; GSM2049320	NULL	27748763	P01106
EXP036034	MYC	Homo sapiens	B	cell line	U2OS (osteosarcoma)	c-MYC (N262, Santa Cruz)	MACS2	29784	http://gtrd.biouml.org/downloads/20.06/gtrdHub/hg38/bigBed/ChIP-seq/Peaks/MACS2/PEAKS038860_MYC_P01106_MACS2_848.bb	GSE77328; GSM2049321	NULL	27748763	P01106
EXP036035	HES1	Mus musculus	E	bone marrow	BMDM (bone marrow-derived macrophages)	HES1 (H-140), Santa Cruzï¼? Cat # sc-25392, Lot # : I2413	MACS2	6286	http://gtrd.biouml.org/downloads/20.06/gtrdHub/mm10/bigBed/ChIP-seq/Peaks/MACS2/PEAKS038861_Hes1_P35428_MACS2_81.bb	GSE77334; GSM2049387	NULL	NULL	P35428
EXP036036	HES1	Mus musculus	E	bone marrow	BMDM (bone marrow-derived macrophages)	HES1 (H-140), Santa Cruzï¼? Cat # sc-25392, Lot # : I2413	MACS2	8236	http://gtrd.biouml.org/downloads/20.06/gtrdHub/mm10/bigBed/ChIP-seq/Peaks/MACS2/PEAKS038862_Hes1_P35428_MACS2_81.bb	GSE77334; GSM2049388	NULL	NULL	P35428
EXP036039	MYC	Homo sapiens	B	cell line	U2OS (osteosarcoma)	c-MYC N262 (Santa Cruz, sc764)	MACS2	24142	http://gtrd.biouml.org/downloads/20.06/gtrdHub/hg38/bigBed/ChIP-seq/Peaks/MACS2/PEAKS038863_MYC_P01106_MACS2_848.bb	GSE77356; GSM2050639	NULL	27460974	P01106
EXP036040	MYC	Homo sapiens	B	cell line	U2OS (osteosarcoma)	c-MYC N262 (Santa Cruz, sc764)	MACS2	5590	http://gtrd.biouml.org/downloads/20.06/gtrdHub/hg38/bigBed/ChIP-seq/Peaks/MACS2/PEAKS038864_MYC_P01106_MACS2_848.bb	GSE77356; GSM2050640	NULL	27460974	P01106
EXP036041	MYC	Homo sapiens	B	cell line	U2OS (osteosarcoma)	c-MYC N262 (Santa Cruz, sc764)	MACS2	34730	http://gtrd.biouml.org/downloads/20.06/gtrdHub/hg38/bigBed/ChIP-seq/Peaks/MACS2/PEAKS038865_MYC_P01106_MACS2_848.bb	GSE77356; GSM2131215	NULL	27460974	P01106
EXP036042	MYC	Homo sapiens	B	cell line	U2OS (osteosarcoma)	c-MYC N262 (Santa Cruz, sc764)	MACS2	541	http://gtrd.biouml.org/downloads/20.06/gtrdHub/hg38/bigBed/ChIP-seq/Peaks/MACS2/PEAKS038866_MYC_P01106_MACS2_848.bb	GSE77356; GSM2131216	NULL	27460974	P01106
EXP036080	TCF3	Mus musculus	A	immune system	B-cells	Tcf3	MACS2	55609	http://gtrd.biouml.org/downloads/20.06/gtrdHub/mm10/bigBed/ChIP-seq/Peaks/MACS2/PEAKS038888_Tcf3_P15806_MACS2_41.bb	GSE77744; GSM2058431	NULL	27261530	P15806
EXP036081	TCF3	Mus musculus	A	immune system	B-cells	Tcf3	MACS2	12155	http://gtrd.biouml.org/downloads/20.06/gtrdHub/mm10/bigBed/ChIP-seq/Peaks/MACS2/PEAKS038889_Tcf3_P15806_MACS2_41.bb	GSE77744; GSM2058432	NULL	27261530	P15806
EXP036082	TCF3	Mus musculus	A	immune system	B-cells	Tcf3	MACS2	47529	http://gtrd.biouml.org/downloads/20.06/gtrdHub/mm10/bigBed/ChIP-seq/Peaks/MACS2/PEAKS038890_Tcf3_P15806_MACS2_41.bb	GSE77744; GSM2058433	NULL	27261530	P15806
EXP036083	TCF3	Mus musculus	A	immune system	B-cells	Tcf3	MACS2	16706	http://gtrd.biouml.org/downloads/20.06/gtrdHub/mm10/bigBed/ChIP-seq/Peaks/MACS2/PEAKS038891_Tcf3_P15806_MACS2_41.bb	GSE77744; GSM2058434	NULL	27261530	P15806
EXP036084	TCF3	Mus musculus	A	immune system	preplasmablasts	Tcf3	MACS2	48110	http://gtrd.biouml.org/downloads/20.06/gtrdHub/mm10/bigBed/ChIP-seq/Peaks/MACS2/PEAKS038892_Tcf3_P15806_MACS2_740.bb	GSE77744; GSM2058435	NULL	27261530	P15806
EXP036085	TCF3	Mus musculus	A	immune system	preplasmablasts	Tcf3	MACS2	11556	http://gtrd.biouml.org/downloads/20.06/gtrdHub/mm10/bigBed/ChIP-seq/Peaks/MACS2/PEAKS038893_Tcf3_P15806_MACS2_740.bb	GSE77744; GSM2058436	NULL	27261530	P15806
EXP036086	TCF3	Mus musculus	A	immune system	plasmablasts	Tcf3	MACS2	39624	http://gtrd.biouml.org/downloads/20.06/gtrdHub/mm10/bigBed/ChIP-seq/Peaks/MACS2/PEAKS038894_Tcf3_P15806_MACS2_723.bb	GSE77744; GSM2058437	NULL	27261530	P15806
EXP036087	TCF3	Mus musculus	A	immune system	plasmablasts	Tcf3	MACS2	15235	http://gtrd.biouml.org/downloads/20.06/gtrdHub/mm10/bigBed/ChIP-seq/Peaks/MACS2/PEAKS038895_Tcf3_P15806_MACS2_723.bb	GSE77744; GSM2058438	NULL	27261530	P15806
EXP036088	TCF3	Mus musculus	A	immune system	B-cells	Tcf3	MACS2	23729	http://gtrd.biouml.org/downloads/20.06/gtrdHub/mm10/bigBed/ChIP-seq/Peaks/MACS2/PEAKS038896_Tcf3_P15806_MACS2_41.bb	GSE77744; GSM2058439	NULL	27261530	P15806
EXP036089	TCF3	Mus musculus	A	immune system	B-cells	Tcf3	MACS2	7283	http://gtrd.biouml.org/downloads/20.06/gtrdHub/mm10/bigBed/ChIP-seq/Peaks/MACS2/PEAKS038897_Tcf3_P15806_MACS2_41.bb	GSE77744; GSM2058440	NULL	27261530	P15806
EXP036145	MYC	Homo sapiens	B	cell line	HCT-116 (colon carcinoma)	myc	MACS2	16308	http://gtrd.biouml.org/downloads/20.06/gtrdHub/hg38/bigBed/ChIP-seq/Peaks/MACS2/PEAKS038931_MYC_P01106_MACS2_417.bb	GSE78064; GSM2065880	NULL	NULL	P01106
EXP036146	MYC	Homo sapiens	B	cell line	HCT-116 (colon carcinoma)	myc	MACS2	123	http://gtrd.biouml.org/downloads/20.06/gtrdHub/hg38/bigBed/ChIP-seq/Peaks/MACS2/PEAKS038932_MYC_P01106_MACS2_417.bb	GSE78064; GSM2065881	NULL	NULL	P01106
EXP036147	MYC	Homo sapiens	B	cell line	HCT-116 (colon carcinoma)	myc	MACS2	76014	http://gtrd.biouml.org/downloads/20.06/gtrdHub/hg38/bigBed/ChIP-seq/Peaks/MACS2/PEAKS038933_MYC_P01106_MACS2_417.bb	GSE78064; GSM2065882	NULL	NULL	P01106
EXP036148	MYC	Homo sapiens	B	cell line	HCT-116 (colon carcinoma)	myc	MACS2	19102	http://gtrd.biouml.org/downloads/20.06/gtrdHub/hg38/bigBed/ChIP-seq/Peaks/MACS2/PEAKS038934_MYC_P01106_MACS2_417.bb	GSE78064; GSM2065883	NULL	NULL	P01106
EXP036149	MYC	Homo sapiens	B	cell line	HCT-116 (colon carcinoma)	myc	MACS2	39458	http://gtrd.biouml.org/downloads/20.06/gtrdHub/hg38/bigBed/ChIP-seq/Peaks/MACS2/PEAKS038935_MYC_P01106_MACS2_417.bb	GSE78064; GSM2065884	NULL	NULL	P01106
EXP036150	MYC	Homo sapiens	B	cell line	HCT-116 (colon carcinoma)	myc	MACS2	32746	http://gtrd.biouml.org/downloads/20.06/gtrdHub/hg38/bigBed/ChIP-seq/Peaks/MACS2/PEAKS038936_MYC_P01106_MACS2_417.bb	GSE78064; GSM2065885	NULL	NULL	P01106
EXP036178	MYC	Rattus norvegicus	B	heart	neonatal cardiomyocytes	Myc (D84C12) (CST, catalog# 5605, lot# 0004)	NA	NA	NA	GSE78934; GSM2081409; GSM2081413	NULL	27346836	P09416
EXP036179	MYC	Rattus norvegicus	B	heart	neonatal cardiomyocytes	Myc (D84C12) (CST, catalog# 5605, lot# 0004)	NA	NA	NA	GSE78934; GSM2081411; GSM2081415	NULL	27346836	P09416
EXP036317	OLIG2	Mus musculus	A	brain	glioma	Olig2 (Millipore, cat# AB9610)	MACS2	59142	http://gtrd.biouml.org/downloads/20.06/gtrdHub/mm10/bigBed/ChIP-seq/Peaks/MACS2/PEAKS039059_Olig2_Q9EQW6_MACS2_109.bb	GSE80088; GSM2112625	NULL	27165742	Q9EQW6
EXP036325	MYCN	Homo sapiens	B	cell line	Tet21N (neuroblastoma)	ab16898	MACS2	2971	http://gtrd.biouml.org/downloads/20.06/gtrdHub/hg38/bigBed/ChIP-seq/Peaks/MACS2/PEAKS039064_MYCN_P04198_MACS2_790.bb	GSE80150; GSM2113507	NULL	NULL	P04198
EXP036326	MYCN	Homo sapiens	B	cell line	Tet21N (neuroblastoma)	ab16898	MACS2	248	http://gtrd.biouml.org/downloads/20.06/gtrdHub/hg38/bigBed/ChIP-seq/Peaks/MACS2/PEAKS039065_MYCN_P04198_MACS2_790.bb	GSE80150; GSM2113511	NULL	NULL	P04198
EXP036327	MYCN	Homo sapiens	B	cell line	Tet21N (neuroblastoma)	ab16898	MACS2	2110	http://gtrd.biouml.org/downloads/20.06/gtrdHub/hg38/bigBed/ChIP-seq/Peaks/MACS2/PEAKS039066_MYCN_P04198_MACS2_790.bb	GSE80150; GSM2113515	NULL	NULL	P04198
EXP036334	MYCN	Homo sapiens	B	cell line	SK-N-BE(2)-C (neuroblastoma)	ab16898	MACS2	43373	http://gtrd.biouml.org/downloads/20.06/gtrdHub/hg38/bigBed/ChIP-seq/Peaks/MACS2/PEAKS039067_MYCN_P04198_MACS2_82.bb	GSE80151; GSM2113521	NULL	NULL	P04198
EXP036335	TWIST1	Homo sapiens	A	cell line	SK-N-BE(2)-C (neuroblastoma)	ab50887	MACS2	51384	http://gtrd.biouml.org/downloads/20.06/gtrdHub/hg38/bigBed/ChIP-seq/Peaks/MACS2/PEAKS039068_TWIST1_Q15672_MACS2_82.bb	GSE80151; GSM2113523	NULL	NULL	Q15672
EXP036336	MYCN	Homo sapiens	B	cell line	Kelly (neuroblastoma)	ab16898	MACS2	9090	http://gtrd.biouml.org/downloads/20.06/gtrdHub/hg38/bigBed/ChIP-seq/Peaks/MACS2/PEAKS039069_MYCN_P04198_MACS2_520.bb	GSE80151; GSM2113526	NULL	NULL	P04198
EXP036337	MYCN	Homo sapiens	B	cell line	NGP (neuroblastoma)	ab16898	MACS2	8841	http://gtrd.biouml.org/downloads/20.06/gtrdHub/hg38/bigBed/ChIP-seq/Peaks/MACS2/PEAKS039070_MYCN_P04198_MACS2_669.bb	GSE80151; GSM2113529	NULL	NULL	P04198
EXP036338	MYCN	Homo sapiens	B	cell line	Tet21N (neuroblastoma)	ab16898	MACS2	24965	http://gtrd.biouml.org/downloads/20.06/gtrdHub/hg38/bigBed/ChIP-seq/Peaks/MACS2/PEAKS039071_MYCN_P04198_MACS2_790.bb	GSE80151; GSM2113532	NULL	NULL	P04198
EXP036339	TWIST1	Homo sapiens	A	cell line	Tet21N (neuroblastoma)	TWIST	MACS2	34702	http://gtrd.biouml.org/downloads/20.06/gtrdHub/hg38/bigBed/ChIP-seq/Peaks/MACS2/PEAKS039072_TWIST1_Q15672_MACS2_790.bb	GSE80151; GSM2113533	NULL	NULL	Q15672
EXP036340	TWIST1	Homo sapiens	A	cell line	Tet21N (neuroblastoma)	TWIST	MACS2	3750	http://gtrd.biouml.org/downloads/20.06/gtrdHub/hg38/bigBed/ChIP-seq/Peaks/MACS2/PEAKS039073_TWIST1_Q15672_MACS2_790.bb	GSE80151; GSM2113534	NULL	NULL	Q15672
EXP036341	MYCN	Homo sapiens	B	cell line	Tet21N (neuroblastoma)	ab16898	MACS2	3422	http://gtrd.biouml.org/downloads/20.06/gtrdHub/hg38/bigBed/ChIP-seq/Peaks/MACS2/PEAKS039074_MYCN_P04198_MACS2_790.bb	GSE80151; GSM2113538	NULL	NULL	P04198
EXP036342	MYCN	Homo sapiens	B	cell line	Tet21N (neuroblastoma)	ab16898	MACS2	20998	http://gtrd.biouml.org/downloads/20.06/gtrdHub/hg38/bigBed/ChIP-seq/Peaks/MACS2/PEAKS039075_MYCN_P04198_MACS2_790.bb	GSE80151; GSM2113542	NULL	NULL	P04198
EXP036343	TWIST1	Homo sapiens	A	cell line	Tet21N (neuroblastoma)	ab50887	MACS2	22564	http://gtrd.biouml.org/downloads/20.06/gtrdHub/hg38/bigBed/ChIP-seq/Peaks/MACS2/PEAKS039076_TWIST1_Q15672_MACS2_790.bb	GSE80151; GSM2113543	NULL	NULL	Q15672
EXP036376	TFAP4	Mus musculus	B	embryonic cell	germinal center dark zone cells	anti-AP4 (in house)	MACS2	13539	http://gtrd.biouml.org/downloads/20.06/gtrdHub/mm10/bigBed/ChIP-seq/Peaks/MACS2/PEAKS039095_Tfap4_Q9JIZ5_MACS2_328.bb	GSE80669; GSM2132680	NULL	NULL	Q9JIZ5
EXP036377	TFAP4	Mus musculus	B	embryonic cell	germinal center light zone cells	anti-AP4 (in house)	MACS2	16710	http://gtrd.biouml.org/downloads/20.06/gtrdHub/mm10/bigBed/ChIP-seq/Peaks/MACS2/PEAKS039096_Tfap4_Q9JIZ5_MACS2_329.bb	GSE80669; GSM2132681	NULL	NULL	Q9JIZ5
EXP036378	MYC	Mus musculus	B	immune system	B-cells	Anti-c-MYC (Santa cruz sc-764)	MACS2	1218	http://gtrd.biouml.org/downloads/20.06/gtrdHub/mm10/bigBed/ChIP-seq/Peaks/MACS2/PEAKS039097_Myc_P01108_MACS2_41.bb	GSE80669; GSM2132684	NULL	NULL	P01108
EXP036397	MYOD1	Mus musculus	A	cell line	C2C12 (myoblasts)	MyoD	MACS2	966	http://gtrd.biouml.org/downloads/20.06/gtrdHub/mm10/bigBed/ChIP-seq/Peaks/MACS2/PEAKS039108_Myod1_P10085_MACS2_1153.bb	GSE80812; GSM2137970	NULL	27743478	P10085
EXP036398	MYOD1	Mus musculus	A	cell line	C2C12 (myoblasts)	MyoD	MACS2	220	http://gtrd.biouml.org/downloads/20.06/gtrdHub/mm10/bigBed/ChIP-seq/Peaks/MACS2/PEAKS039109_Myod1_P10085_MACS2_1153.bb	GSE80812; GSM2137971	NULL	27743478	P10085
EXP036428	MLXIPL	Rattus norvegicus	B	cell line	INS-1E (pancreatic beta-cells)	anti-ChREBP (NB400-135, Novus Biologicals)	MACS2	2135	http://gtrd.biouml.org/downloads/20.06/gtrdHub/rn6/bigBed/ChIP-seq/Peaks/MACS2/PEAKS039129_Mlxipl_Q8VIP2_MACS2_493.bb	GSE81628; GSM2159989; GSM2159990	NULL	27545881	Q8VIP2
EXP036429	MLXIPL	Rattus norvegicus	B	cell line	INS-1E (pancreatic beta-cells)	anti-ChREBP (NB400-135, Novus Biologicals)	MACS2	39593	http://gtrd.biouml.org/downloads/20.06/gtrdHub/rn6/bigBed/ChIP-seq/Peaks/MACS2/PEAKS039130_Mlxipl_Q8VIP2_MACS2_493.bb	GSE81628; GSM2159991; GSM2159992	NULL	27545881	Q8VIP2
EXP036430	MLXIPL	Rattus norvegicus	B	cell line	INS-1E (pancreatic beta-cells)	anti-ChREBP (NB400-135, Novus Biologicals)	MACS2	39108	http://gtrd.biouml.org/downloads/20.06/gtrdHub/rn6/bigBed/ChIP-seq/Peaks/MACS2/PEAKS039131_Mlxipl_Q8VIP2_MACS2_493.bb	GSE81628; GSM2159993; GSM2159994	NULL	27545881	Q8VIP2
EXP036432	EPAS1	Homo sapiens	C	cell line	BEAS-2B (bronchial epithelium)	HIF-2? (Novus, NB100-122)	NA	NA	NA	GSE81635; GSM2160032	NULL	27373565	Q99814
EXP036496	MYC	Homo sapiens	B	cell line	Jurkat (T-cells)	c-Myc	MACS2	21307	http://gtrd.biouml.org/downloads/20.06/gtrdHub/hg38/bigBed/ChIP-seq/Peaks/MACS2/PEAKS039169_MYC_P01106_MACS2_509.bb	GSE83777; GSM2218756	NULL	NULL	P01106
EXP036523	OLIG2	Rattus norvegicus	A	nervous system	oligodendrocytes	oligo2	MACS2	146400	http://gtrd.biouml.org/downloads/20.06/gtrdHub/rn6/bigBed/ChIP-seq/Peaks/MACS2/PEAKS039193_Olig2_G3V612_MACS2_218.bb	GSE84011; GSM2225636	NULL	27733608	G3V612
EXP036524	OLIG2	Rattus norvegicus	A	nervous system	oligodendrocytes	oligo2	MACS2	125533	http://gtrd.biouml.org/downloads/20.06/gtrdHub/rn6/bigBed/ChIP-seq/Peaks/MACS2/PEAKS039194_Olig2_G3V612_MACS2_218.bb	GSE84011; GSM2225637	NULL	27733608	G3V612
EXP036551	TCF3	Mus musculus	A	immune system	T-cells	Streptavidin (BioChIP using a Streptavidin pulldown; PMID:21552207)	MACS2	7105	http://gtrd.biouml.org/downloads/20.06/gtrdHub/mm10/bigBed/ChIP-seq/Peaks/MACS2/PEAKS039217_Tcf3_P15806_MACS2_44.bb	GSE84974; GSM2254870	NULL	NULL	P15806
EXP036553	ARNTL	Homo sapiens	C	cell line	U2OS (osteosarcoma)	abcam ab3350	MACS2	93669	http://gtrd.biouml.org/downloads/20.06/gtrdHub/hg38/bigBed/ChIP-seq/Peaks/MACS2/PEAKS039218_ARNTL_O00327_MACS2_848.bb	GSE85096; GSM2257666	NULL	NULL	O00327
EXP036554	ARNTL	Homo sapiens	C	cell line	U2OS (osteosarcoma)	abcam ab3350	MACS2	63962	http://gtrd.biouml.org/downloads/20.06/gtrdHub/hg38/bigBed/ChIP-seq/Peaks/MACS2/PEAKS039219_ARNTL_O00327_MACS2_848.bb	GSE85096; GSM2257667	NULL	NULL	O00327
EXP036555	ARNTL	Homo sapiens	C	cell line	U2OS (osteosarcoma)	abcam ab3350	MACS2	47486	http://gtrd.biouml.org/downloads/20.06/gtrdHub/hg38/bigBed/ChIP-seq/Peaks/MACS2/PEAKS039220_ARNTL_O00327_MACS2_848.bb	GSE85096; GSM2257668	NULL	NULL	O00327
EXP036556	ARNTL	Homo sapiens	C	cell line	U2OS (osteosarcoma)	abcam ab3350	MACS2	66549	http://gtrd.biouml.org/downloads/20.06/gtrdHub/hg38/bigBed/ChIP-seq/Peaks/MACS2/PEAKS039221_ARNTL_O00327_MACS2_848.bb	GSE85096; GSM2257669	NULL	NULL	O00327
EXP036557	HIF1A	Homo sapiens	C	cell line	U2OS (osteosarcoma)	active motif (cat # 39665).	MACS2	77995	http://gtrd.biouml.org/downloads/20.06/gtrdHub/hg38/bigBed/ChIP-seq/Peaks/MACS2/PEAKS039222_HIF1A_Q16665_MACS2_848.bb	GSE85096; GSM2257670	NULL	NULL	Q16665
EXP036558	HIF1A	Homo sapiens	C	cell line	U2OS (osteosarcoma)	active motif (cat # 39666).	MACS2	89880	http://gtrd.biouml.org/downloads/20.06/gtrdHub/hg38/bigBed/ChIP-seq/Peaks/MACS2/PEAKS039223_HIF1A_Q16665_MACS2_848.bb	GSE85096; GSM2257671	NULL	NULL	Q16665
EXP036559	HIF1A	Homo sapiens	C	cell line	U2OS (osteosarcoma)	active motif (cat # 39667).	MACS2	49174	http://gtrd.biouml.org/downloads/20.06/gtrdHub/hg38/bigBed/ChIP-seq/Peaks/MACS2/PEAKS039224_HIF1A_Q16665_MACS2_848.bb	GSE85096; GSM2257672	NULL	NULL	Q16665
EXP036560	HIF1A	Homo sapiens	C	cell line	U2OS (osteosarcoma)	active motif (cat # 39668).	MACS2	33376	http://gtrd.biouml.org/downloads/20.06/gtrdHub/hg38/bigBed/ChIP-seq/Peaks/MACS2/PEAKS039225_HIF1A_Q16665_MACS2_848.bb	GSE85096; GSM2257673	NULL	NULL	Q16665
EXP036564	MYCN	Homo sapiens	B	stem cell	hematopoietic stem cells and progenitors	sc-53993	MACS2	41059	http://gtrd.biouml.org/downloads/20.06/gtrdHub/hg38/bigBed/ChIP-seq/Peaks/MACS2/PEAKS039227_MYCN_P04198_MACS2_459.bb	GSE85488; GSM2267690; GSM2267691; GSM2267692; GSM2267693	NULL	NULL	P04198
EXP036576	PTF1A	Mus musculus	A	pancreas	pancreas	PTF1A antiboby from RJ MacDonald	MACS2	36739	http://gtrd.biouml.org/downloads/20.06/gtrdHub/mm10/bigBed/ChIP-seq/Peaks/MACS2/PEAKS039232_Ptf1a_Q9QX98_MACS2_713.bb	GSE86262; GSM2299182; GSM2299183	NULL	NULL	Q9QX98
EXP036577	PTF1A	Mus musculus	A	pancreas	pancreas	PTF1A antiboby from JE Johnson	MACS2	57444	http://gtrd.biouml.org/downloads/20.06/gtrdHub/mm10/bigBed/ChIP-seq/Peaks/MACS2/PEAKS039233_Ptf1a_Q9QX98_MACS2_713.bb	GSE86262; GSM2299184; GSM2299185	NULL	NULL	Q9QX98
EXP036579	BHLHA15	Mus musculus	A	pancreas	pancreas	rabbit antibody against human MIST1 provided by Mills JC. (Am J Pathol. 2010 Sep;177(3):1514-33.)	MACS2	9740	http://gtrd.biouml.org/downloads/20.06/gtrdHub/mm10/bigBed/ChIP-seq/Peaks/MACS2/PEAKS039234_Bhlha15_Q9QYC3_MACS2_713.bb	GSE86289; GSM2299654; GSM2299655	NULL	NULL	Q9QYC3
EXP036580	BHLHA15	Mus musculus	A	pancreas	pancreas	rabbit antibody against rat MIST1 provided by Konieczny SF. (Dev Biol. 1997 Feb 1;182(1):101-13.)	MACS2	27140	http://gtrd.biouml.org/downloads/20.06/gtrdHub/mm10/bigBed/ChIP-seq/Peaks/MACS2/PEAKS039235_Bhlha15_Q9QYC3_MACS2_713.bb	GSE86289; GSM2299656; GSM2299657	NULL	NULL	Q9QYC3
EXP036585	TCF3	Mus musculus	A	immune system	pre-pro-B-cells	Santa Cruz Biotech/sc-6059x	MACS2	17291	http://gtrd.biouml.org/downloads/20.06/gtrdHub/mm10/bigBed/ChIP-seq/Peaks/MACS2/PEAKS039238_Tcf3_P15806_MACS2_198.bb	GSE86897; GSM2310029	NULL	27664237	P15806
EXP036586	TCF3	Mus musculus	A	immune system	pre-pro-B-cells	Santa Cruz Biotech/sc-349x	MACS2	21628	http://gtrd.biouml.org/downloads/20.06/gtrdHub/mm10/bigBed/ChIP-seq/Peaks/MACS2/PEAKS039239_Tcf3_P15806_MACS2_198.bb	GSE86897; GSM2310030	NULL	27664237	P15806
EXP036647	MITF	Homo sapiens	B	eye	retinal pigment epithelial cells	Active motif 39789	MACS2	8049	http://gtrd.biouml.org/downloads/20.06/gtrdHub/hg38/bigBed/ChIP-seq/Peaks/MACS2/PEAKS039292_MITF_O75030_MACS2_448.bb	GSE60024; GSM1567047	NULL	NULL	O75030
EXP036689	MYC	Homo sapiens	B	cell line	HEK293 (embryonic kidney)	M2 agarose (Sigma; F1804)	MACS2	14349	http://gtrd.biouml.org/downloads/20.06/gtrdHub/hg38/bigBed/ChIP-seq/Peaks/MACS2/PEAKS039321_MYC_P01106_MACS2_421.bb	GSE60897; GSM1493017; GSM1493020; GSM1493025	NULL	25818646	P01106
EXP036690	MYC	Homo sapiens	B	cell line	HEK293 (embryonic kidney)	M2 agarose (Sigma; F1804)	MACS2	870	http://gtrd.biouml.org/downloads/20.06/gtrdHub/hg38/bigBed/ChIP-seq/Peaks/MACS2/PEAKS039322_MYC_P01106_MACS2_421.bb	GSE60897; GSM1493018; GSM1493021; GSM1493023	NULL	25818646	P01106
EXP036691	MYC	Homo sapiens	B	cell line	HEK293 (embryonic kidney)	M2 agarose (Sigma; F1804)	MACS2	309	http://gtrd.biouml.org/downloads/20.06/gtrdHub/hg38/bigBed/ChIP-seq/Peaks/MACS2/PEAKS039323_MYC_P01106_MACS2_421.bb	GSE60897; GSM1493019; GSM1493022; GSM1493024	NULL	25818646	P01106
EXP036711	HEY1	Homo sapiens	E	cell line	HUES64 (embryonic stem cells)	HEY1(Santa Cruz,sc-16424 X,F2411)	MACS2	983	http://gtrd.biouml.org/downloads/20.06/gtrdHub/hg38/bigBed/ChIP-seq/Peaks/MACS2/PEAKS039342_HEY1_Q9Y5J3_MACS2_455.bb	GSE61475; GSM1505679	NULL	25693565	Q9Y5J3
EXP036763	TAL1	Homo sapiens	A	cell line	HUES64 (embryonic stem cells)	TAL1(Abcam,ab75738,GR33312-8)	MACS2	4783	http://gtrd.biouml.org/downloads/20.06/gtrdHub/hg38/bigBed/ChIP-seq/Peaks/MACS2/PEAKS039394_TAL1_P17542_MACS2_455.bb	GSE61475; GSM1505785	NULL	25693565	P17542
EXP036764	TAL1	Homo sapiens	A	cell line	HUES64 (embryonic stem cells)	TAL1(Abcam,ab75738,GR33312-8)	MACS2	7876	http://gtrd.biouml.org/downloads/20.06/gtrdHub/hg38/bigBed/ChIP-seq/Peaks/MACS2/PEAKS039395_TAL1_P17542_MACS2_455.bb	GSE61475; GSM1505786	NULL	25693565	P17542
EXP036769	TCF4	Homo sapiens	A	cell line	HUES64 (embryonic stem cells)	TCF4(Cell Signaling,2569BF,3)	MACS2	9654	http://gtrd.biouml.org/downloads/20.06/gtrdHub/hg38/bigBed/ChIP-seq/Peaks/MACS2/PEAKS039400_TCF4_P15884_MACS2_455.bb	GSE61475; GSM1505791	NULL	25693565	P15884
EXP036775	MYC	Homo sapiens	B	cell line	HUES64 (embryonic stem cells)	CMYC(Santa Cruz,sc-764x,A2111)	MACS2	1122	http://gtrd.biouml.org/downloads/20.06/gtrdHub/hg38/bigBed/ChIP-seq/Peaks/MACS2/PEAKS039406_MYC_P01106_MACS2_455.bb	GSE61475; GSM1505806	NULL	25693565	P01106
EXP036776	MYC	Homo sapiens	B	cell line	HUES64 (embryonic stem cells)	CMYC(Santa Cruz,sc-764x,A2111)	MACS2	6566	http://gtrd.biouml.org/downloads/20.06/gtrdHub/hg38/bigBed/ChIP-seq/Peaks/MACS2/PEAKS039407_MYC_P01106_MACS2_455.bb	GSE61475; GSM1505807	NULL	25693565	P01106
EXP036777	MYC	Homo sapiens	B	cell line	HUES64 (embryonic stem cells)	CMYC(Santa Cruz,sc-764x,A2111)	MACS2	4993	http://gtrd.biouml.org/downloads/20.06/gtrdHub/hg38/bigBed/ChIP-seq/Peaks/MACS2/PEAKS039408_MYC_P01106_MACS2_455.bb	GSE61475; GSM1505808	NULL	25693565	P01106
EXP036778	MYC	Homo sapiens	B	cell line	HUES64 (embryonic stem cells)	CMYC(Santa Cruz,sc-764x,A2111)	MACS2	21183	http://gtrd.biouml.org/downloads/20.06/gtrdHub/hg38/bigBed/ChIP-seq/Peaks/MACS2/PEAKS039409_MYC_P01106_MACS2_455.bb	GSE61475; GSM1505809	NULL	25693565	P01106
EXP036779	MYC	Homo sapiens	B	cell line	HUES64 (embryonic stem cells)	CMYC(Santa Cruz,sc-764x,A2111)	MACS2	185	http://gtrd.biouml.org/downloads/20.06/gtrdHub/hg38/bigBed/ChIP-seq/Peaks/MACS2/PEAKS039410_MYC_P01106_MACS2_455.bb	GSE61475; GSM1505810	NULL	25693565	P01106
EXP036780	HAND2	Homo sapiens	A	cell line	HUES64 (embryonic stem cells)	HAND2(Santa Cruz,sc-22818 X,I2804)	MACS2	3154	http://gtrd.biouml.org/downloads/20.06/gtrdHub/hg38/bigBed/ChIP-seq/Peaks/MACS2/PEAKS039411_HAND2_P61296_MACS2_455.bb	GSE61475; GSM1505811	NULL	25693565	P61296
EXP036781	HAND1	Homo sapiens	A	cell line	HUES64 (embryonic stem cells)	HAND1(Santa Cruz,sc-22817 X,F2304)	MACS2	1893	http://gtrd.biouml.org/downloads/20.06/gtrdHub/hg38/bigBed/ChIP-seq/Peaks/MACS2/PEAKS039412_HAND1_O96004_MACS2_455.bb	GSE61475; GSM1505812	NULL	25693565	O96004
EXP036782	HAND1	Homo sapiens	A	cell line	HUES64 (embryonic stem cells)	HAND1(Santa Cruz,sc-22817 X,F2304)	MACS2	127	http://gtrd.biouml.org/downloads/20.06/gtrdHub/hg38/bigBed/ChIP-seq/Peaks/MACS2/PEAKS039413_HAND1_O96004_MACS2_455.bb	GSE61475; GSM1505813	NULL	25693565	O96004
EXP036783	HAND1	Homo sapiens	A	cell line	HUES64 (embryonic stem cells)	HAND1(Santa Cruz,sc-22817 X,F2304)	MACS2	117	http://gtrd.biouml.org/downloads/20.06/gtrdHub/hg38/bigBed/ChIP-seq/Peaks/MACS2/PEAKS039414_HAND1_O96004_MACS2_455.bb	GSE61475; GSM1505814	NULL	25693565	O96004
EXP036851	HIF1A	Homo sapiens	C	kidney	renal tubular cells	Cayman HIF-1a (Cay10006421)	MACS2	6141	http://gtrd.biouml.org/downloads/20.06/gtrdHub/hg38/bigBed/ChIP-seq/Peaks/MACS2/PEAKS039623_HIF1A_Q16665_MACS2_928.bb	GSE101063; GSM2698833	NULL	NULL	Q16665
EXP036852	ARNT	Homo sapiens	C	kidney	renal tubular cells	Novus HIF-1b (NB100-110)	MACS2	2026	http://gtrd.biouml.org/downloads/20.06/gtrdHub/hg38/bigBed/ChIP-seq/Peaks/MACS2/PEAKS039624_ARNT_P27540_MACS2_928.bb	GSE101063; GSM2698834	NULL	NULL	P27540
EXP036908	NCOA1	Homo sapiens	B	cell line	U2OS (osteosarcoma)	anti-SRC1 M341	MACS2	3441	http://gtrd.biouml.org/downloads/20.06/gtrdHub/hg38/bigBed/ChIP-seq/Peaks/MACS2/PEAKS039666_NCOA1_Q15788_MACS2_848.bb	GSE26110; GSM641428	NULL	28286232	Q15788
EXP036939	ARNTL	Mus musculus	C	cell line	NIH 3T3 (embryonic fibroblasts)	anti-BMAL1	MACS2	58	http://gtrd.biouml.org/downloads/20.06/gtrdHub/mm10/bigBed/ChIP-seq/Peaks/MACS2/PEAKS039684_Arntl_Q9WTL8_MACS2_675.bb	GSE61775; GSM1513745	NULL	NULL	Q9WTL8
EXP036940	ARNTL	Mus musculus	C	cell line	NIH 3T3 (embryonic fibroblasts)	anti-BMAL1	MACS2	490	http://gtrd.biouml.org/downloads/20.06/gtrdHub/mm10/bigBed/ChIP-seq/Peaks/MACS2/PEAKS039685_Arntl_Q9WTL8_MACS2_675.bb	GSE61775; GSM1513746	NULL	NULL	Q9WTL8
EXP036941	ARNTL	Mus musculus	C	cell line	NIH 3T3 (embryonic fibroblasts)	anti-BMAL1	MACS2	135	http://gtrd.biouml.org/downloads/20.06/gtrdHub/mm10/bigBed/ChIP-seq/Peaks/MACS2/PEAKS039686_Arntl_Q9WTL8_MACS2_675.bb	GSE61775; GSM1513747	NULL	NULL	Q9WTL8
EXP036942	ARNTL	Mus musculus	C	cell line	NIH 3T3 (embryonic fibroblasts)	anti-BMAL1	MACS2	502	http://gtrd.biouml.org/downloads/20.06/gtrdHub/mm10/bigBed/ChIP-seq/Peaks/MACS2/PEAKS039687_Arntl_Q9WTL8_MACS2_675.bb	GSE61775; GSM1513748	NULL	NULL	Q9WTL8
EXP036943	ARNTL	Mus musculus	C	cell line	NIH 3T3 (embryonic fibroblasts)	anti-BMAL1	MACS2	3223	http://gtrd.biouml.org/downloads/20.06/gtrdHub/mm10/bigBed/ChIP-seq/Peaks/MACS2/PEAKS039688_Arntl_Q9WTL8_MACS2_675.bb	GSE61775; GSM1513749	NULL	NULL	Q9WTL8
EXP036944	ARNTL	Mus musculus	C	cell line	NIH 3T3 (embryonic fibroblasts)	anti-BMAL1	MACS2	67	http://gtrd.biouml.org/downloads/20.06/gtrdHub/mm10/bigBed/ChIP-seq/Peaks/MACS2/PEAKS039689_Arntl_Q9WTL8_MACS2_675.bb	GSE61775; GSM1513750	NULL	NULL	Q9WTL8
EXP036945	ARNTL	Mus musculus	C	cell line	NIH 3T3 (embryonic fibroblasts)	anti-BMAL1	MACS2	117	http://gtrd.biouml.org/downloads/20.06/gtrdHub/mm10/bigBed/ChIP-seq/Peaks/MACS2/PEAKS039690_Arntl_Q9WTL8_MACS2_675.bb	GSE61775; GSM1513751	NULL	NULL	Q9WTL8
EXP036946	CLOCK	Mus musculus	C	cell line	NIH 3T3 (embryonic fibroblasts)	anti-CLOCK	MACS2	179	http://gtrd.biouml.org/downloads/20.06/gtrdHub/mm10/bigBed/ChIP-seq/Peaks/MACS2/PEAKS039691_Clock_O08785_MACS2_675.bb	GSE61775; GSM1513752	NULL	NULL	O08785
EXP036947	CLOCK	Mus musculus	C	cell line	NIH 3T3 (embryonic fibroblasts)	anti-CLOCK	MACS2	10	http://gtrd.biouml.org/downloads/20.06/gtrdHub/mm10/bigBed/ChIP-seq/Peaks/MACS2/PEAKS039692_Clock_O08785_MACS2_675.bb	GSE61775; GSM1513753	NULL	NULL	O08785
EXP036948	CLOCK	Mus musculus	C	cell line	NIH 3T3 (embryonic fibroblasts)	anti-CLOCK	MACS2	444	http://gtrd.biouml.org/downloads/20.06/gtrdHub/mm10/bigBed/ChIP-seq/Peaks/MACS2/PEAKS039693_Clock_O08785_MACS2_675.bb	GSE61775; GSM1513754	NULL	NULL	O08785
EXP036949	CLOCK	Mus musculus	C	cell line	NIH 3T3 (embryonic fibroblasts)	anti-CLOCK	MACS2	20	http://gtrd.biouml.org/downloads/20.06/gtrdHub/mm10/bigBed/ChIP-seq/Peaks/MACS2/PEAKS039694_Clock_O08785_MACS2_675.bb	GSE61775; GSM1513755	NULL	NULL	O08785
EXP036950	CLOCK	Mus musculus	C	cell line	NIH 3T3 (embryonic fibroblasts)	anti-CLOCK	MACS2	16	http://gtrd.biouml.org/downloads/20.06/gtrdHub/mm10/bigBed/ChIP-seq/Peaks/MACS2/PEAKS039695_Clock_O08785_MACS2_675.bb	GSE61775; GSM1513756	NULL	NULL	O08785
EXP036951	CLOCK	Mus musculus	C	cell line	NIH 3T3 (embryonic fibroblasts)	anti-CLOCK	MACS2	17	http://gtrd.biouml.org/downloads/20.06/gtrdHub/mm10/bigBed/ChIP-seq/Peaks/MACS2/PEAKS039696_Clock_O08785_MACS2_675.bb	GSE61775; GSM1513757	NULL	NULL	O08785
EXP036952	CLOCK	Mus musculus	C	liver	liver	anti-CLOCK	MACS2	3825	http://gtrd.biouml.org/downloads/20.06/gtrdHub/mm10/bigBed/ChIP-seq/Peaks/MACS2/PEAKS039697_Clock_O08785_MACS2_5.bb	GSE61775; GSM1513758	NULL	NULL	O08785
EXP036964	MYOD1	Mus musculus	A	cell line	C2C12 (myoblasts)	MyoD (Santa Cruz, sc-760)	MACS2	3428	http://gtrd.biouml.org/downloads/20.06/gtrdHub/mm10/bigBed/ChIP-seq/Peaks/MACS2/PEAKS039705_Myod1_P10085_MACS2_1153.bb	GSE63716; GSM1556148	NULL	28609469	P10085
EXP036965	MYOD1	Mus musculus	A	cell line	C2C12 (myoblasts)	MyoD (Santa Cruz, sc-760)	MACS2	13902	http://gtrd.biouml.org/downloads/20.06/gtrdHub/mm10/bigBed/ChIP-seq/Peaks/MACS2/PEAKS039706_Myod1_P10085_MACS2_1153.bb	GSE63716; GSM1556152	NULL	28609469	P10085
EXP036967	HES5	Mus musculus	unclassified	stem cell	embryonic stem cell-derived mesoderm	Flag-HES5	MACS2	13725	http://gtrd.biouml.org/downloads/20.06/gtrdHub/mm10/bigBed/ChIP-seq/Peaks/MACS2/PEAKS039708_Hes5_P70120_MACS2_277.bb	GSE64540; GSM1573759	NULL	NULL	P70120
EXP036998	MYC	Homo sapiens	B	cell line	GEN2.2 (blastic plasmacytoid dendritic cell neoplasm)	anti-MYC antibody (Santacruz Biotechnology, N262X)	MACS2	17554	http://gtrd.biouml.org/downloads/20.06/gtrdHub/hg38/bigBed/ChIP-seq/Peaks/MACS2/PEAKS039733_MYC_P01106_MACS2_940.bb	GSE70275; GSM1722714	NULL	27630164	P01106
EXP037008	NPAS3	Mus musculus	C	cell line	NS5 (neural stem cells)	Rabbit Anti-Npas3 (Sigma: HPA002892)	MACS2	37636	http://gtrd.biouml.org/downloads/20.06/gtrdHub/mm10/bigBed/ChIP-seq/Peaks/MACS2/PEAKS039738_Npas3_Q9QZQ0_MACS2_942.bb	GSE70872; GSM1820992	NULL	NULL	Q9QZQ0
EXP037009	OLIG2	Mus musculus	A	cell line	NS5 (neural stem cells)	Rabbit Anti-Olig2 (Milipore: AB9610)	MACS2	45529	http://gtrd.biouml.org/downloads/20.06/gtrdHub/mm10/bigBed/ChIP-seq/Peaks/MACS2/PEAKS039739_Olig2_Q9EQW6_MACS2_942.bb	GSE70872; GSM1820994	NULL	NULL	Q9EQW6
EXP037042	AHR	Mus musculus	C	skin	primary keratinocytes	anti-AhR HA (abcam, ab9110)	MACS2	712	http://gtrd.biouml.org/downloads/20.06/gtrdHub/mm10/bigBed/ChIP-seq/Peaks/MACS2/PEAKS039762_Ahr_P30561_MACS2_936.bb	GSE72455; GSM1862851; GSM1862852; GSM1862853	NULL	NULL	P30561
EXP037052	HAND2	Mus musculus	A	embryonic cell	E10.5 embryonic heart	mouse monoclonal anti-FLAG , M2 (Sigma, Cat.-No.: F1804)	MACS2	18993	http://gtrd.biouml.org/downloads/20.06/gtrdHub/mm10/bigBed/ChIP-seq/Peaks/MACS2/PEAKS039767_Hand2_Q61039_MACS2_946.bb	GSE73368; GSM1891954; GSM1891956	NULL	NULL	Q61039
EXP037068	MYC	Homo sapiens	B	cell line	LNCaP (prostate carcinoma)	anti-MYC, RnD (AF3696)	MACS2	36295	http://gtrd.biouml.org/downloads/20.06/gtrdHub/hg38/bigBed/ChIP-seq/Peaks/MACS2/PEAKS039777_MYC_P01106_MACS2_70.bb	GSE73994; GSM1907203; GSM1907204	NULL	28412251	P01106
EXP037069	MYC	Homo sapiens	B	cell line	LNCaP (prostate carcinoma)	anti-MYC, RnD (AF3696)	MACS2	50509	http://gtrd.biouml.org/downloads/20.06/gtrdHub/hg38/bigBed/ChIP-seq/Peaks/MACS2/PEAKS039778_MYC_P01106_MACS2_70.bb	GSE73994; GSM1907205; GSM1907206	NULL	28412251	P01106
EXP037146	NEUROG2	Homo sapiens	A	cell line	MRC-5 (fetal lung fibroblasts)	NEUROG2 Rabbit anti-HA polyclonal antibody (Abcam, AB9110)	MACS2	37295	http://gtrd.biouml.org/downloads/20.06/gtrdHub/hg38/bigBed/ChIP-seq/Peaks/MACS2/PEAKS039834_NEUROG2_Q9H2A3_MACS2_950.bb	GSE75910; GSM1970150	NULL	NULL	Q9H2A3
EXP037147	NEUROG2	Homo sapiens	A	cell line	MRC-5 (fetal lung fibroblasts)	Rabbit anti-HA polyclonal antibody (Abcam, AB9110)	MACS2	15167	http://gtrd.biouml.org/downloads/20.06/gtrdHub/hg38/bigBed/ChIP-seq/Peaks/MACS2/PEAKS039835_NEUROG2_Q9H2A3_MACS2_950.bb	GSE75910; GSM1970151	NULL	NULL	Q9H2A3
EXP037148	NEUROG2	Homo sapiens	A	cell line	MRC-5 (fetal lung fibroblasts)	Rabbit anti-HA polyclonal antibody (Abcam, AB9110)	MACS2	69933	http://gtrd.biouml.org/downloads/20.06/gtrdHub/hg38/bigBed/ChIP-seq/Peaks/MACS2/PEAKS039836_NEUROG2_Q9H2A3_MACS2_950.bb	GSE75910; GSM1970152	NULL	NULL	Q9H2A3
EXP037149	NEUROG2	Homo sapiens	A	cell line	MRC-5 (fetal lung fibroblasts)	Rabbit anti-HA polyclonal antibody (Abcam, AB9110)	MACS2	69764	http://gtrd.biouml.org/downloads/20.06/gtrdHub/hg38/bigBed/ChIP-seq/Peaks/MACS2/PEAKS039837_NEUROG2_Q9H2A3_MACS2_950.bb	GSE75910; GSM1970153	NULL	NULL	Q9H2A3
EXP037150	NEUROG2	Homo sapiens	A	cell line	MRC-5 (fetal lung fibroblasts)	Rabbit anti-HA polyclonal antibody (Abcam, AB9110)	MACS2	46973	http://gtrd.biouml.org/downloads/20.06/gtrdHub/hg38/bigBed/ChIP-seq/Peaks/MACS2/PEAKS039838_NEUROG2_Q9H2A3_MACS2_950.bb	GSE75910; GSM1970154	NULL	NULL	Q9H2A3
EXP037151	NEUROG2	Homo sapiens	A	cell line	MRC-5 (fetal lung fibroblasts)	Rabbit anti-HA polyclonal antibody (Abcam, AB9110)	MACS2	77403	http://gtrd.biouml.org/downloads/20.06/gtrdHub/hg38/bigBed/ChIP-seq/Peaks/MACS2/PEAKS039839_NEUROG2_Q9H2A3_MACS2_950.bb	GSE75910; GSM1970155	NULL	NULL	Q9H2A3
EXP037152	NEUROG2	Homo sapiens	A	cell line	MRC-5 (fetal lung fibroblasts)	Rabbit anti-HA polyclonal antibody (Abcam, AB9110)	MACS2	101012	http://gtrd.biouml.org/downloads/20.06/gtrdHub/hg38/bigBed/ChIP-seq/Peaks/MACS2/PEAKS039840_NEUROG2_Q9H2A3_MACS2_950.bb	GSE75910; GSM1970156	NULL	NULL	Q9H2A3
EXP037153	NEUROG2	Homo sapiens	A	cell line	MRC-5 (fetal lung fibroblasts)	Rabbit anti-HA polyclonal antibody (Abcam, AB9110)	MACS2	62332	http://gtrd.biouml.org/downloads/20.06/gtrdHub/hg38/bigBed/ChIP-seq/Peaks/MACS2/PEAKS039841_NEUROG2_Q9H2A3_MACS2_950.bb	GSE75910; GSM1970157	NULL	NULL	Q9H2A3
EXP037154	NEUROG2	Homo sapiens	A	cell line	MRC-5 (fetal lung fibroblasts)	Rabbit anti-HA polyclonal antibody (Abcam, AB9110)	MACS2	89045	http://gtrd.biouml.org/downloads/20.06/gtrdHub/hg38/bigBed/ChIP-seq/Peaks/MACS2/PEAKS039842_NEUROG2_Q9H2A3_MACS2_950.bb	GSE75910; GSM1970158	NULL	NULL	Q9H2A3
EXP037155	NEUROG2	Homo sapiens	A	cell line	MRC-5 (fetal lung fibroblasts)	Rabbit anti-HA polyclonal antibody (Abcam, AB9110)	MACS2	74624	http://gtrd.biouml.org/downloads/20.06/gtrdHub/hg38/bigBed/ChIP-seq/Peaks/MACS2/PEAKS039843_NEUROG2_Q9H2A3_MACS2_950.bb	GSE75910; GSM1970159	NULL	NULL	Q9H2A3
EXP037156	NEUROG2	Homo sapiens	A	cell line	MRC-5 (fetal lung fibroblasts)	Rabbit anti-HA polyclonal antibody (Abcam, AB9110)	MACS2	93002	http://gtrd.biouml.org/downloads/20.06/gtrdHub/hg38/bigBed/ChIP-seq/Peaks/MACS2/PEAKS039844_NEUROG2_Q9H2A3_MACS2_950.bb	GSE75910; GSM1970160	NULL	NULL	Q9H2A3
EXP037157	NEUROG2	Homo sapiens	A	cell line	MRC-5 (fetal lung fibroblasts)	Rabbit anti-HA polyclonal antibody (Abcam, AB9110)	MACS2	54474	http://gtrd.biouml.org/downloads/20.06/gtrdHub/hg38/bigBed/ChIP-seq/Peaks/MACS2/PEAKS039845_NEUROG2_Q9H2A3_MACS2_950.bb	GSE75910; GSM1970161	NULL	NULL	Q9H2A3
EXP037177	ASCL1	Homo sapiens	A	cell line	K562 (myelogenous leukemia)	anti-ASH1 (made in-house)	MACS2	18994	http://gtrd.biouml.org/downloads/20.06/gtrdHub/hg38/bigBed/ChIP-seq/Peaks/MACS2/PEAKS039860_ASCL1_P50553_MACS2_514.bb	GSE76145; GSM1975005; GSM1975006	NULL	NULL	P50553
EXP037180	TCF4	Homo sapiens	A	cell line	CAL-1 (plasmacytoid dendritic neoplasm)	TCF4	MACS2	43826	http://gtrd.biouml.org/downloads/20.06/gtrdHub/hg38/bigBed/ChIP-seq/Peaks/MACS2/PEAKS039861_TCF4_P15884_MACS2_147.bb	GSE76147; GSM1975018	NULL	NULL	P15884
EXP037181	TCF4	Homo sapiens	A	cell line	GEN2.2 (blastic plasmacytoid dendritic cell neoplasm)	TCF4	MACS2	59289	http://gtrd.biouml.org/downloads/20.06/gtrdHub/hg38/bigBed/ChIP-seq/Peaks/MACS2/PEAKS039862_TCF4_P15884_MACS2_940.bb	GSE76147; GSM1975020	NULL	NULL	P15884
EXP037194	TAL1	Homo sapiens	A	cell line	Kasumi-1 (acute myeloblastic leukemia)	TAL1	MACS2	38916	http://gtrd.biouml.org/downloads/20.06/gtrdHub/hg38/bigBed/ChIP-seq/Peaks/MACS2/PEAKS039874_TAL1_P17542_MACS2_516.bb	GSE76464; GSM2026055	NULL	27851970	P17542
EXP037195	LYL1	Homo sapiens	A	cell line	Kasumi-1 (acute myeloblastic leukemia)	LYL	MACS2	149555	http://gtrd.biouml.org/downloads/20.06/gtrdHub/hg38/bigBed/ChIP-seq/Peaks/MACS2/PEAKS039875_LYL1_P12980_MACS2_516.bb	GSE76464; GSM2026056	NULL	27851970	P12980
EXP037276	SREBF1	Mus musculus	B	immune system	peritoneal thioglycolate-elicited macrophages	Srebp1 (Santa Cruz sc-8984X, lot:G1811, sc-13551X, lot:E1613, sc367X, lot:G1212)	MACS2	4955	http://gtrd.biouml.org/downloads/20.06/gtrdHub/mm10/bigBed/ChIP-seq/Peaks/MACS2/PEAKS039918_Srebf1_Q9WTN3_MACS2_959.bb	GSE79423; GSM2095079	NULL	28041958	Q9WTN3
EXP037277	SREBF1	Mus musculus	B	immune system	peritoneal thioglycolate-elicited macrophages	Srebp1 (Santa Cruz sc-8984X, lot:G1811, sc-13551X, lot:E1613, sc367X, lot:G1212)	MACS2	17146	http://gtrd.biouml.org/downloads/20.06/gtrdHub/mm10/bigBed/ChIP-seq/Peaks/MACS2/PEAKS039919_Srebf1_Q9WTN3_MACS2_959.bb	GSE79423; GSM2095080	NULL	28041958	Q9WTN3
EXP037278	SREBF1	Mus musculus	B	immune system	peritoneal thioglycolate-elicited macrophages	Srebp1 (Santa Cruz sc-8984X, lot:G1811, sc-13551X, lot:E1613, sc367X, lot:G1212)	MACS2	39820	http://gtrd.biouml.org/downloads/20.06/gtrdHub/mm10/bigBed/ChIP-seq/Peaks/MACS2/PEAKS039920_Srebf1_Q9WTN3_MACS2_959.bb	GSE79423; GSM2095081	NULL	28041958	Q9WTN3
EXP037279	SREBF1	Mus musculus	B	immune system	peritoneal thioglycolate-elicited macrophages	Srebp1 (Santa Cruz sc-8984X, lot:G1811, sc-13551X, lot:E1613, sc367X, lot:G1212)	MACS2	78027	http://gtrd.biouml.org/downloads/20.06/gtrdHub/mm10/bigBed/ChIP-seq/Peaks/MACS2/PEAKS039921_Srebf1_Q9WTN3_MACS2_959.bb	GSE79423; GSM2095082	NULL	28041958	Q9WTN3
EXP037366	NEUROG2	Mus musculus	A	embryonic cell	embryoid body	anti-Ngn2 (Santa Cruz sc-19233)	MACS2	21190	http://gtrd.biouml.org/downloads/20.06/gtrdHub/mm10/bigBed/ChIP-seq/Peaks/MACS2/PEAKS039983_Neurog2_P70447_MACS2_237.bb	GSE80321; GSM2124210; GSM2124211	NULL	27939218	P70447
EXP037373	NEUROG2	Mus musculus	A	embryonic cell	embryoid body	anti-Ngn2 (Santa Cruz sc-19233)	MACS2	28445	http://gtrd.biouml.org/downloads/20.06/gtrdHub/mm10/bigBed/ChIP-seq/Peaks/MACS2/PEAKS039990_Neurog2_P70447_MACS2_237.bb	GSE80321; GSM2124232; GSM2124233	NULL	27939218	P70447
EXP037422	MAX	Homo sapiens	B	cell line	MDA-MB-468 (breast adenocarcinoma)	anti-MAX(S20) (Cell signaling, catalog# 4739)	MACS2	17769	http://gtrd.biouml.org/downloads/20.06/gtrdHub/hg38/bigBed/ChIP-seq/Peaks/MACS2/PEAKS040024_MAX_P61244_MACS2_591.bb	GSE81381; GSM2151470; GSM2151471	NULL	27346356	P61244
EXP037423	MYC	Homo sapiens	B	cell line	MDA-MB-468 (breast adenocarcinoma)	anti-MYC(D84C12) (Cell signaling, catalog# 5605S, lot# 6)	MACS2	218	http://gtrd.biouml.org/downloads/20.06/gtrdHub/hg38/bigBed/ChIP-seq/Peaks/MACS2/PEAKS040025_MYC_P01106_MACS2_591.bb	GSE81381; GSM2151472; GSM2151473	NULL	27346356	P01106
EXP037468	ATOH1	Mus musculus	A	colon	colon	GFP	MACS2	15705	http://gtrd.biouml.org/downloads/20.06/gtrdHub/mm10/bigBed/ChIP-seq/Peaks/MACS2/PEAKS040056_Atoh1_P48985_MACS2_968.bb	GSE82181; GSM2185705; GSM2185713	NULL	28174757	P48985
EXP037469	ATOH1	Mus musculus	A	intestine	distal small intestine	GFP	MACS2	13382	http://gtrd.biouml.org/downloads/20.06/gtrdHub/mm10/bigBed/ChIP-seq/Peaks/MACS2/PEAKS040057_Atoh1_P48985_MACS2_969.bb	GSE82181; GSM2185706; GSM2185712	NULL	28174757	P48985
EXP037474	MYC	Mus musculus	B	embryonic cell	blastocyst B-cells		MACS2	72118	http://gtrd.biouml.org/downloads/20.06/gtrdHub/mm10/bigBed/ChIP-seq/Peaks/MACS2/PEAKS040062_Myc_P01108_MACS2_971.bb	GSE82144; GSM2652805; GSM2652806; GSM2652807	NULL	NULL	P01108
EXP037529	MYCN	Homo sapiens	B	cell line	RH4 (alveolar rhabdomyosarcoma)	MYCN, Santa Cruz (catsc-53993 lot mAb)	MACS2	114254	http://gtrd.biouml.org/downloads/20.06/gtrdHub/hg38/bigBed/ChIP-seq/Peaks/MACS2/PEAKS040093_MYCN_P04198_MACS2_980.bb	GSE83726; GSM2214113	NULL	28446439	P04198
EXP037530	MYOD1	Homo sapiens	A	cell line	RH4 (alveolar rhabdomyosarcoma)	MYOD1 (Santa Cruz, sc-706)	MACS2	207587	http://gtrd.biouml.org/downloads/20.06/gtrdHub/hg38/bigBed/ChIP-seq/Peaks/MACS2/PEAKS040094_MYOD1_P15172_MACS2_980.bb	GSE83726; GSM2214114	NULL	28446439	P15172
EXP037531	MYOG	Homo sapiens	A	cell line	RH4 (alveolar rhabdomyosarcoma)	Myogenin (Santa Cruz, cat. #sc-576)	MACS2	63123	http://gtrd.biouml.org/downloads/20.06/gtrdHub/hg38/bigBed/ChIP-seq/Peaks/MACS2/PEAKS040095_MYOG_P15173_MACS2_980.bb	GSE83726; GSM2214115	NULL	28446439	P15173
EXP037552	TFAP4	Homo sapiens	B	cell line	SNU175 (adenocarcinoma)	anti-TFAP4 (Santa Cruz Biotechnology, sc-18593X)	MACS2	104357	http://gtrd.biouml.org/downloads/20.06/gtrdHub/hg38/bigBed/ChIP-seq/Peaks/MACS2/PEAKS040114_TFAP4_Q01664_MACS2_983.bb	GSE83968; GSM2224583	NULL	28195176	Q01664
EXP037553	TFAP4	Homo sapiens	B	cell line	COLO-320 (colon adenocarcinoma)	anti-TFAP4 (Santa Cruz Biotechnology, sc-18593X)	MACS2	115480	http://gtrd.biouml.org/downloads/20.06/gtrdHub/hg38/bigBed/ChIP-seq/Peaks/MACS2/PEAKS040115_TFAP4_Q01664_MACS2_185.bb	GSE83968; GSM2224584	NULL	28195176	Q01664
EXP037576	LYL1	Mus musculus	A	cell line	Hoxb8-FL	Lyl1 (Abcam, cat no. ab30334-200, lot 383134)	MACS2	23625	http://gtrd.biouml.org/downloads/20.06/gtrdHub/mm10/bigBed/ChIP-seq/Peaks/MACS2/PEAKS040131_Lyl1_P27792_MACS2_986.bb	GSE84328; GSM2231907	NULL	28584094	P27792
EXP037580	TAL1	Mus musculus	A	cell line	Hoxb8-FL	Tal1 (Santa Cruz, cat no. sc-12984x, lot B2511)	MACS2	16827	http://gtrd.biouml.org/downloads/20.06/gtrdHub/mm10/bigBed/ChIP-seq/Peaks/MACS2/PEAKS040135_Tal1_P22091_MACS2_986.bb	GSE84328; GSM2231911	NULL	28584094	P22091
EXP037595	MYF5	Homo sapiens	A	cell line	RH18 (alveolar rhabdomyosarcoma)	Myf-5, Santa Cruz (C-20) cat# sc-302	MACS2	31785	http://gtrd.biouml.org/downloads/20.06/gtrdHub/hg38/bigBed/ChIP-seq/Peaks/MACS2/PEAKS040145_MYF5_P13349_MACS2_988.bb	GSE84628; GSM2243116	NULL	NULL	P13349
EXP037620	NEUROD2	Mus musculus	A	brain	cortex of postnatal dorsal telencephalon	NeuroD2 antibody (Abcam, ab168932, GR161014-2)	MACS2	8178	http://gtrd.biouml.org/downloads/20.06/gtrdHub/mm10/bigBed/ChIP-seq/Peaks/MACS2/PEAKS040165_Neurod2_Q62414_MACS2_998.bb	GSE84895; GSM2253659	NULL	28303257	Q62414
EXP037621	NEUROD2	Mus musculus	A	brain	cortex of postnatal dorsal telencephalon	NeuroD2 antibody (Abcam, ab104430, GR94291-1)	MACS2	17040	http://gtrd.biouml.org/downloads/20.06/gtrdHub/mm10/bigBed/ChIP-seq/Peaks/MACS2/PEAKS040166_Neurod2_Q62414_MACS2_998.bb	GSE84895; GSM2253660	NULL	28303257	Q62414
EXP037622	NEUROD2	Mus musculus	A	brain	cortex of postnatal dorsal telencephalon	NeuroD2 antibody (Abcam, ab109406, YK010204CS)	MACS2	5329	http://gtrd.biouml.org/downloads/20.06/gtrdHub/mm10/bigBed/ChIP-seq/Peaks/MACS2/PEAKS040167_Neurod2_Q62414_MACS2_998.bb	GSE84895; GSM2253661	NULL	28303257	Q62414
EXP037727	MYC	Mus musculus	B	thyroid gland	thyroid gland	anti-Myc tag antibody 9B11 (Cell Signaling Technology #2276, lot #24)	MACS2	101596	http://gtrd.biouml.org/downloads/20.06/gtrdHub/mm10/bigBed/ChIP-seq/Peaks/MACS2/PEAKS040236_Myc_P01108_MACS2_1006.bb	GSE85648; GSM2280187; GSM2280188	NULL	28008156	P01108
EXP037729	SREBF1	Mus musculus	B	liver	liver	SREBP1c Anti-HA, A2095, Sigma-Aldrich	MACS2	21531	http://gtrd.biouml.org/downloads/20.06/gtrdHub/mm10/bigBed/ChIP-seq/Peaks/MACS2/PEAKS040237_Srebf1_Q9WTN3_MACS2_5.bb	GSE85929; GSM2287950; GSM2287951	NULL	27866836	Q9WTN3
EXP037759	MYC	Homo sapiens	B	cell line	HT1080 (fibrosarcoma)	Myc antibody (Cell Signaling Technology, 9402S)	MACS2	12353	http://gtrd.biouml.org/downloads/20.06/gtrdHub/hg38/bigBed/ChIP-seq/Peaks/MACS2/PEAKS040260_MYC_P01106_MACS2_1008.bb	GSE86504; GSM2304699	NULL	28474697	P01106
EXP037763	MYC	Homo sapiens	B	cell line	U87MG(glioblastoma)	c-Myc N-262 rabbit polyclonal antibody (sc-764X, Santa Cruz Biotech)	MACS2	2051	http://gtrd.biouml.org/downloads/20.06/gtrdHub/hg38/bigBed/ChIP-seq/Peaks/MACS2/PEAKS040261_MYC_P01106_MACS2_1009.bb	GSE86511; GSM2304865	NULL	27852622	P01106
EXP037764	MYC	Homo sapiens	B	cell line	U87MG(glioblastoma)	c-Myc N-262 rabbit polyclonal antibody (sc-764X, Santa Cruz Biotech)	MACS2	13	http://gtrd.biouml.org/downloads/20.06/gtrdHub/hg38/bigBed/ChIP-seq/Peaks/MACS2/PEAKS040262_MYC_P01106_MACS2_1009.bb	GSE86511; GSM2304866	NULL	27852622	P01106
EXP037765	MYC	Homo sapiens	B	cell line	BT168 (glioblastoma stem cells)	c-Myc N-262 rabbit polyclonal antibody (sc-764X, Santa Cruz Biotech)	MACS2	9422	http://gtrd.biouml.org/downloads/20.06/gtrdHub/hg38/bigBed/ChIP-seq/Peaks/MACS2/PEAKS040263_MYC_P01106_MACS2_1010.bb	GSE86511; GSM2304873	NULL	27852622	P01106
EXP037766	MYC	Homo sapiens	B	cell line	BT168 (glioblastoma stem cells)	c-Myc N-262 rabbit polyclonal antibody (sc-764X, Santa Cruz Biotech)	MACS2	182	http://gtrd.biouml.org/downloads/20.06/gtrdHub/hg38/bigBed/ChIP-seq/Peaks/MACS2/PEAKS040264_MYC_P01106_MACS2_1010.bb	GSE86511; GSM2304874	NULL	27852622	P01106
EXP037783	HIF1A	Mus musculus	C	cell line	melan-Ink4a-Arf- melanocytes	HIF1A (#AF1935)	MACS2	1169	http://gtrd.biouml.org/downloads/20.06/gtrdHub/mm10/bigBed/ChIP-seq/Peaks/MACS2/PEAKS040278_Hif1a_Q61221_MACS2_1015.bb	GSE86554; GSM2305570; GSM2305571	NULL	28168807	Q61221
EXP037785	MYC	Homo sapiens	B	cell line	HCT-116 (colon carcinoma)	MYC N262 (sc-764, Santa Cruz)	MACS2	11622	http://gtrd.biouml.org/downloads/20.06/gtrdHub/hg38/bigBed/ChIP-seq/Peaks/MACS2/PEAKS040280_MYC_P01106_MACS2_417.bb	GSE86556; GSM2576763	NULL	28408437	P01106
EXP037807	MYC	Mus musculus	B	cell line	PB115 (lung cancer)	c-MYC (D3N8F, Cell Signaling Technology)	MACS2	26101	http://gtrd.biouml.org/downloads/20.06/gtrdHub/mm10/bigBed/ChIP-seq/Peaks/MACS2/PEAKS040291_Myc_P01108_MACS2_1021.bb	GSE87034; GSM2319228	NULL	28089889	P01108
EXP037808	MYC	Mus musculus	B	cell line	PB119 (lung cancer)	c-MYC (D3N8F, Cell Signaling Technology)	MACS2	36419	http://gtrd.biouml.org/downloads/20.06/gtrdHub/mm10/bigBed/ChIP-seq/Peaks/MACS2/PEAKS040292_Myc_P01108_MACS2_1022.bb	GSE87034; GSM2319229	NULL	28089889	P01108
EXP037809	MYC	Mus musculus	B	cell line	PB120 (lung cancer)	c-MYC (D3N8F, Cell Signaling Technology)	MACS2	19021	http://gtrd.biouml.org/downloads/20.06/gtrdHub/mm10/bigBed/ChIP-seq/Peaks/MACS2/PEAKS040293_Myc_P01108_MACS2_1023.bb	GSE87034; GSM2319230	NULL	28089889	P01108
EXP037827	MYC	Mus musculus	B	bone marrow	BMDM (bone marrow-derived macrophages)	Anti-Myc (Santa-Cruz sc-764)	MACS2	2064	http://gtrd.biouml.org/downloads/20.06/gtrdHub/mm10/bigBed/ChIP-seq/Peaks/MACS2/PEAKS040310_Myc_P01108_MACS2_81.bb	GSE84518; GSM2425237	NULL	28288101	P01108
EXP037828	MYC	Mus musculus	B	bone marrow	BMDM (bone marrow-derived macrophages)	Anti-Myc (Santa-Cruz sc-764)	MACS2	24444	http://gtrd.biouml.org/downloads/20.06/gtrdHub/mm10/bigBed/ChIP-seq/Peaks/MACS2/PEAKS040311_Myc_P01108_MACS2_81.bb	GSE84518; GSM2425238	NULL	28288101	P01108
EXP037829	MYC	Mus musculus	B	bone marrow	BMDM (bone marrow-derived macrophages)	Anti-Myc (Santa-Cruz sc-764)	MACS2	19079	http://gtrd.biouml.org/downloads/20.06/gtrdHub/mm10/bigBed/ChIP-seq/Peaks/MACS2/PEAKS040312_Myc_P01108_MACS2_81.bb	GSE84518; GSM2425239	NULL	28288101	P01108
EXP037830	MYC	Mus musculus	B	bone marrow	BMDM (bone marrow-derived macrophages)	Anti-Myc (Santa-Cruz sc-764)	MACS2	9244	http://gtrd.biouml.org/downloads/20.06/gtrdHub/mm10/bigBed/ChIP-seq/Peaks/MACS2/PEAKS040313_Myc_P01108_MACS2_81.bb	GSE84518; GSM2425240	NULL	28288101	P01108
EXP037831	MYC	Mus musculus	B	bone marrow	BMDM (bone marrow-derived macrophages)	Anti-Myc (Santa-Cruz sc-764)	MACS2	9687	http://gtrd.biouml.org/downloads/20.06/gtrdHub/mm10/bigBed/ChIP-seq/Peaks/MACS2/PEAKS040314_Myc_P01108_MACS2_81.bb	GSE84518; GSM2425241	NULL	28288101	P01108
EXP037901	ASCL1	Homo sapiens	A	cell line	G523NS (glioblastoma)		MACS2	2770	http://gtrd.biouml.org/downloads/20.06/gtrdHub/hg38/bigBed/ChIP-seq/Peaks/MACS2/PEAKS040357_ASCL1_P50553_MACS2_1044.bb	GSE87618; GSM2335531; GSM2335532; GSM2335533	NULL	NULL	P50553
EXP038073	AHR	Homo sapiens	C	cell line	MCF7 (Invasive ductal breast carcinoma)	anti-AHR (Santa Cruz, H-211)	MACS2	14507	http://gtrd.biouml.org/downloads/20.06/gtrdHub/hg38/bigBed/ChIP-seq/Peaks/MACS2/PEAKS040482_AHR_P35869_MACS2_113.bb	GSE90550; GSM2406722	NULL	28681081	P35869
EXP038074	AHR	Homo sapiens	C	cell line	MCF7 (Invasive ductal breast carcinoma)	anti-AHR (Santa Cruz, H-211)	MACS2	11922	http://gtrd.biouml.org/downloads/20.06/gtrdHub/hg38/bigBed/ChIP-seq/Peaks/MACS2/PEAKS040483_AHR_P35869_MACS2_113.bb	GSE90550; GSM2406723	NULL	28681081	P35869
EXP038075	AHRR	Homo sapiens	C	cell line	MCF7 (Invasive ductal breast carcinoma)	anti-AHRR (Sigma, HPA019614)	MACS2	1118	http://gtrd.biouml.org/downloads/20.06/gtrdHub/hg38/bigBed/ChIP-seq/Peaks/MACS2/PEAKS040484_AHRR_A9YTQ3_MACS2_113.bb	GSE90550; GSM2406724	NULL	28681081	A9YTQ3
EXP038076	AHRR	Homo sapiens	C	cell line	MCF7 (Invasive ductal breast carcinoma)	anti-AHRR (Sigma, HPA019614)	MACS2	4776	http://gtrd.biouml.org/downloads/20.06/gtrdHub/hg38/bigBed/ChIP-seq/Peaks/MACS2/PEAKS040485_AHRR_A9YTQ3_MACS2_113.bb	GSE90550; GSM2406725	NULL	28681081	A9YTQ3
EXP038077	AHR	Homo sapiens	C	cell line	MCF7 (Invasive ductal breast carcinoma)	anti-AHR (Santa Cruz, H-211)	MACS2	31084	http://gtrd.biouml.org/downloads/20.06/gtrdHub/hg38/bigBed/ChIP-seq/Peaks/MACS2/PEAKS040486_AHR_P35869_MACS2_113.bb	GSE90550; GSM2406726	NULL	28681081	P35869
EXP038078	AHR	Homo sapiens	C	cell line	MCF7 (Invasive ductal breast carcinoma)	anti-AHR (Santa Cruz, H-211)	MACS2	76662	http://gtrd.biouml.org/downloads/20.06/gtrdHub/hg38/bigBed/ChIP-seq/Peaks/MACS2/PEAKS040487_AHR_P35869_MACS2_113.bb	GSE90550; GSM2406727	NULL	28681081	P35869
EXP038136	MYC	Mus musculus	B	embryonic cell	MEF (mouse embryonic fibroblasts)	cMyc	MACS2	38403	http://gtrd.biouml.org/downloads/20.06/gtrdHub/mm10/bigBed/ChIP-seq/Peaks/MACS2/PEAKS040523_Myc_P01108_MACS2_12.bb	GSE90893; GSM2417129	NULL	28111071	P01108
EXP038140	MYC	Mus musculus	B	embryonic cell	embryonic fibroblasts expressing OSKM for 48h	cMyc	MACS2	12472	http://gtrd.biouml.org/downloads/20.06/gtrdHub/mm10/bigBed/ChIP-seq/Peaks/MACS2/PEAKS040527_Myc_P01108_MACS2_1066.bb	GSE90893; GSM2417133	NULL	28111071	P01108
EXP038144	MYC	Mus musculus	B	stem cell	mESCs (mouse embryonic stem cells)	cMyc	MACS2	4906	http://gtrd.biouml.org/downloads/20.06/gtrdHub/mm10/bigBed/ChIP-seq/Peaks/MACS2/PEAKS040531_Myc_P01108_MACS2_2.bb	GSE90893; GSM2417145	NULL	28111071	P01108
EXP038181	MYC	Mus musculus	B	stem cell	pre-induced pluripotent stem cells	cMyc	MACS2	73111	http://gtrd.biouml.org/downloads/20.06/gtrdHub/mm10/bigBed/ChIP-seq/Peaks/MACS2/PEAKS040568_Myc_P01108_MACS2_1067.bb	GSE90893; GSM2417137; GSM2417141	NULL	28111071	P01108
EXP038198	NEUROD1	Homo sapiens	A	cell line	D283 Med (medulloblastoma)	NEUROD1	MACS2	112805	http://gtrd.biouml.org/downloads/20.06/gtrdHub/hg38/bigBed/ChIP-seq/Peaks/MACS2/PEAKS040579_NEUROD1_Q13562_MACS2_1083.bb	GSE92582; GSM2432944	NULL	28213356	Q13562
EXP038201	NEUROD1	Homo sapiens	A	cell line	D341 Med (medulloblastoma)	NEUROD1	MACS2	122949	http://gtrd.biouml.org/downloads/20.06/gtrdHub/hg38/bigBed/ChIP-seq/Peaks/MACS2/PEAKS040582_NEUROD1_Q13562_MACS2_1084.bb	GSE92582; GSM2432952	NULL	28213356	Q13562
EXP038206	NEUROD1	Homo sapiens	A	cell line	D341 Med (medulloblastoma)	NEUROD1	MACS2	97795	http://gtrd.biouml.org/downloads/20.06/gtrdHub/hg38/bigBed/ChIP-seq/Peaks/MACS2/PEAKS040587_NEUROD1_Q13562_MACS2_1084.bb	GSE92582; GSM2432977	NULL	28213356	Q13562
EXP038207	NEUROD1	Homo sapiens	A	cell line	D341 Med (medulloblastoma)	NEUROD1	MACS2	46692	http://gtrd.biouml.org/downloads/20.06/gtrdHub/hg38/bigBed/ChIP-seq/Peaks/MACS2/PEAKS040588_NEUROD1_Q13562_MACS2_1084.bb	GSE92582; GSM2432978	NULL	28213356	Q13562
EXP038208	NEUROD1	Homo sapiens	A	cell line	D341 Med (medulloblastoma)	NEUROD1	MACS2	56321	http://gtrd.biouml.org/downloads/20.06/gtrdHub/hg38/bigBed/ChIP-seq/Peaks/MACS2/PEAKS040589_NEUROD1_Q13562_MACS2_1084.bb	GSE92582; GSM2432979	NULL	28213356	Q13562
EXP038211	NEUROD1	Homo sapiens	A	cell line	D283 Med (medulloblastoma)	NEUROD1	MACS2	156979	http://gtrd.biouml.org/downloads/20.06/gtrdHub/hg38/bigBed/ChIP-seq/Peaks/MACS2/PEAKS040592_NEUROD1_Q13562_MACS2_1083.bb	GSE92582; GSM2432982	NULL	28213356	Q13562
EXP038212	NEUROD1	Homo sapiens	A	cell line	D283 Med (medulloblastoma)	NEUROD1	MACS2	142673	http://gtrd.biouml.org/downloads/20.06/gtrdHub/hg38/bigBed/ChIP-seq/Peaks/MACS2/PEAKS040593_NEUROD1_Q13562_MACS2_1083.bb	GSE92582; GSM2432983	NULL	28213356	Q13562
EXP038213	NEUROD1	Homo sapiens	A	cell line	D283 Med (medulloblastoma)	NEUROD1	MACS2	94289	http://gtrd.biouml.org/downloads/20.06/gtrdHub/hg38/bigBed/ChIP-seq/Peaks/MACS2/PEAKS040594_NEUROD1_Q13562_MACS2_1083.bb	GSE92582; GSM2432984	NULL	28213356	Q13562
EXP038280	MYC	Homo sapiens	B	cell line	HUVEC-C (HUVEC, umbilical vein endothelial cells)	myc, Santa Cruz sc-764 X	MACS2	1314	http://gtrd.biouml.org/downloads/20.06/gtrdHub/hg38/bigBed/ChIP-seq/Peaks/MACS2/PEAKS040649_MYC_P01106_MACS2_472.bb	GSE93030; GSM2442794	NULL	NULL	P01106
EXP038296	MYOD1	Homo sapiens	A	skin	dermal fibroblasts	MyoD	MACS2	3110	http://gtrd.biouml.org/downloads/20.06/gtrdHub/hg38/bigBed/ChIP-seq/Peaks/MACS2/PEAKS040659_MYOD1_P15172_MACS2_891.bb	GSE93258; GSM2449232; GSM2449233; GSM2449234	NULL	NULL	P15172
EXP038301	ARNTL	Mus musculus	C	embryonic cell	MEF (mouse embryonic fibroblasts)	BMAL1 (Bethyl, A302-616A)	MACS2	17252	http://gtrd.biouml.org/downloads/20.06/gtrdHub/mm10/bigBed/ChIP-seq/Peaks/MACS2/PEAKS040661_Arntl_Q9WTL8_MACS2_12.bb	GSE93318; GSM2450976; GSM2450977	NULL	27688755	Q9WTL8
EXP038302	ARNTL	Mus musculus	C	embryonic cell	MEF (mouse embryonic fibroblasts)	BMAL1 (Bethyl, A302-616A)	MACS2	1259	http://gtrd.biouml.org/downloads/20.06/gtrdHub/mm10/bigBed/ChIP-seq/Peaks/MACS2/PEAKS040662_Arntl_Q9WTL8_MACS2_12.bb	GSE93318; GSM2450978; GSM2450979	NULL	27688755	Q9WTL8
EXP038307	TAL1	Homo sapiens	A	bone marrow	CD34+ bone marrow cell-derived erythroid progenitors	TAL1 (Santa Cruz, sc-12984)	MACS2	17464	http://gtrd.biouml.org/downloads/20.06/gtrdHub/hg38/bigBed/ChIP-seq/Peaks/MACS2/PEAKS040665_TAL1_P17542_MACS2_269.bb	GSE93372; GSM2452103	NULL	28218758	P17542
EXP038325	BHLHE41	Mus musculus	E	spleen	splenic B-1a-cells	anti-V5 antibody (clone V5-10)	MACS2	6106	http://gtrd.biouml.org/downloads/20.06/gtrdHub/mm10/bigBed/ChIP-seq/Peaks/MACS2/PEAKS040678_Bhlhe41_Q99PV5_MACS2_1094.bb	GSE93764; GSM2461743	NULL	28250425	Q99PV5
EXP038326	BHLHE41	Mus musculus	E	spleen	splenic B-1a-cells	anti-V5 antibody (clone V5-10)	MACS2	9817	http://gtrd.biouml.org/downloads/20.06/gtrdHub/mm10/bigBed/ChIP-seq/Peaks/MACS2/PEAKS040679_Bhlhe41_Q99PV5_MACS2_1094.bb	GSE93764; GSM2461744	NULL	28250425	Q99PV5
EXP038359	MYC	Mus musculus	B	cancer	E??-Myc lymphoma	anti-MYC (ab32072, Abcam)	MACS2	23128	http://gtrd.biouml.org/downloads/20.06/gtrdHub/mm10/bigBed/ChIP-seq/Peaks/MACS2/PEAKS040708_Myc_P01108_MACS2_1099.bb	GSE94130; GSM2470630	NULL	28249162	P01108
EXP038360	MYC	Mus musculus	B	cancer	E??-Myc lymphoma	anti-MYC (ab32072, Abcam)	MACS2	28354	http://gtrd.biouml.org/downloads/20.06/gtrdHub/mm10/bigBed/ChIP-seq/Peaks/MACS2/PEAKS040709_Myc_P01108_MACS2_1099.bb	GSE94130; GSM2470631	NULL	28249162	P01108
EXP038397	MYCN	Homo sapiens	B	cell line	NGP (neuroblastoma)	N-MYC B8.4b (Santa Cruz, Catalog# sc-53993, Lot# K1315)	MACS2	611209	http://gtrd.biouml.org/downloads/20.06/gtrdHub/hg38/bigBed/ChIP-seq/Peaks/MACS2/PEAKS040742_MYCN_P04198_MACS2_669.bb	GSE94782; GSM2482828	NULL	NULL	P04198
EXP038398	MYCN	Homo sapiens	B	cell line	Kelly (neuroblastoma)	N-MYC B8.4b (Santa Cruz, Catalog# sc-53993, Lot# K1315)	MACS2	52251	http://gtrd.biouml.org/downloads/20.06/gtrdHub/hg38/bigBed/ChIP-seq/Peaks/MACS2/PEAKS040743_MYCN_P04198_MACS2_520.bb	GSE94782; GSM2482829	NULL	NULL	P04198
EXP038399	MYCN	Homo sapiens	B	cell line	NB-1643 (neuroblastoma)	N-MYC B8.4b (Santa Cruz, Catalog# sc-53993, Lot# K1315)	MACS2	22479	http://gtrd.biouml.org/downloads/20.06/gtrdHub/hg38/bigBed/ChIP-seq/Peaks/MACS2/PEAKS040744_MYCN_P04198_MACS2_1101.bb	GSE94782; GSM2482830	NULL	NULL	P04198
EXP038405	MYC	Homo sapiens	B	cell line	MDA231-LM2-4175 (breast adenocarcinoma)	c-Myc (Santa Cruz; sc-764)	MACS2	8552	http://gtrd.biouml.org/downloads/20.06/gtrdHub/hg38/bigBed/ChIP-seq/Peaks/MACS2/PEAKS040748_MYC_P01106_MACS2_1102.bb	GSE95303; GSM2501566	NULL	28411283	P01106
EXP038486	AHR	Mus musculus	C	liver	liver	AhR SA-210	MACS2	6349	http://gtrd.biouml.org/downloads/20.06/gtrdHub/mm10/bigBed/ChIP-seq/Peaks/MACS2/PEAKS040810_Ahr_P30561_MACS2_5.bb	GSE97634; GSM2573805	NULL	28213091	P30561
EXP038487	AHR	Mus musculus	C	liver	liver	AhR SA-210	MACS2	2279	http://gtrd.biouml.org/downloads/20.06/gtrdHub/mm10/bigBed/ChIP-seq/Peaks/MACS2/PEAKS040811_Ahr_P30561_MACS2_5.bb	GSE97634; GSM2573806	NULL	28213091	P30561
EXP038488	AHR	Mus musculus	C	liver	liver	AhR SA-210	MACS2	2958	http://gtrd.biouml.org/downloads/20.06/gtrdHub/mm10/bigBed/ChIP-seq/Peaks/MACS2/PEAKS040812_Ahr_P30561_MACS2_5.bb	GSE97634; GSM2573807	NULL	28213091	P30561
EXP038489	AHR	Mus musculus	C	liver	liver	AhR SA-210	MACS2	1966	http://gtrd.biouml.org/downloads/20.06/gtrdHub/mm10/bigBed/ChIP-seq/Peaks/MACS2/PEAKS040813_Ahr_P30561_MACS2_5.bb	GSE97634; GSM2573808	NULL	28213091	P30561
EXP038490	AHR	Mus musculus	C	liver	liver	AhR SA-210	MACS2	3687	http://gtrd.biouml.org/downloads/20.06/gtrdHub/mm10/bigBed/ChIP-seq/Peaks/MACS2/PEAKS040814_Ahr_P30561_MACS2_5.bb	GSE97634; GSM2573809	NULL	28213091	P30561
EXP038496	AHR	Mus musculus	C	liver	liver	AhR SA-210	MACS2	2594	http://gtrd.biouml.org/downloads/20.06/gtrdHub/mm10/bigBed/ChIP-seq/Peaks/MACS2/PEAKS040815_Ahr_P30561_MACS2_5.bb	GSE97636; GSM2574037	NULL	26582802	P30561
EXP038497	AHR	Mus musculus	C	liver	liver	AhR SA-210	MACS2	704	http://gtrd.biouml.org/downloads/20.06/gtrdHub/mm10/bigBed/ChIP-seq/Peaks/MACS2/PEAKS040816_Ahr_P30561_MACS2_5.bb	GSE97636; GSM2574038	NULL	26582802	P30561
EXP038498	AHR	Mus musculus	C	liver	liver	AhR SA-210	MACS2	443	http://gtrd.biouml.org/downloads/20.06/gtrdHub/mm10/bigBed/ChIP-seq/Peaks/MACS2/PEAKS040817_Ahr_P30561_MACS2_5.bb	GSE97636; GSM2574039	NULL	26582802	P30561
EXP038499	AHR	Mus musculus	C	liver	liver	AhR SA-210	MACS2	2173	http://gtrd.biouml.org/downloads/20.06/gtrdHub/mm10/bigBed/ChIP-seq/Peaks/MACS2/PEAKS040818_Ahr_P30561_MACS2_5.bb	GSE97636; GSM2574040	NULL	26582802	P30561
EXP038500	AHR	Mus musculus	C	liver	liver	AhR SA-210	MACS2	270	http://gtrd.biouml.org/downloads/20.06/gtrdHub/mm10/bigBed/ChIP-seq/Peaks/MACS2/PEAKS040819_Ahr_P30561_MACS2_5.bb	GSE97636; GSM2574041	NULL	26582802	P30561
EXP038547	USF2	Homo sapiens	B	cell line	HepG2 (hepatoblastoma)	USF2 R1156.1.1A7	MACS2	30543	http://gtrd.biouml.org/downloads/20.06/gtrdHub/hg38/bigBed/ChIP-seq/Peaks/MACS2/PEAKS040846_USF2_Q15853_MACS2_430.bb	GSE97661; GSM2574784	NULL	NULL	Q15853
EXP038558	USF2	Homo sapiens	B	cell line	GM12878 (female B-cells lymphoblastoid cell line)	USF2 R1156.1.1A7	MACS2	37660	http://gtrd.biouml.org/downloads/20.06/gtrdHub/hg38/bigBed/ChIP-seq/Peaks/MACS2/PEAKS040857_USF2_Q15853_MACS2_356.bb	GSE97661; GSM2574799	NULL	NULL	Q15853
EXP038559	HES1	Homo sapiens	E	cell line	HepG2 (hepatoblastoma)	HES1	MACS2	2412	http://gtrd.biouml.org/downloads/20.06/gtrdHub/hg38/bigBed/ChIP-seq/Peaks/MACS2/PEAKS040858_HES1_Q14469_MACS2_430.bb	GSE97661; GSM2574800	NULL	NULL	Q14469
EXP038580	MYC	Mus musculus	B	cell line	Eph4 (mammary epithelial cells)	Myc	MACS2	13111	http://gtrd.biouml.org/downloads/20.06/gtrdHub/mm10/bigBed/ChIP-seq/Peaks/MACS2/PEAKS040876_Myc_P01108_MACS2_1110.bb	GSE98002; GSM2585307	NULL	28579392	P01108
EXP038581	MYC	Mus musculus	B	cell line	Eph4 (mammary epithelial cells)	Myc	MACS2	1594	http://gtrd.biouml.org/downloads/20.06/gtrdHub/mm10/bigBed/ChIP-seq/Peaks/MACS2/PEAKS040877_Myc_P01108_MACS2_1110.bb	GSE98002; GSM2585308	NULL	28579392	P01108
EXP038583	ATOH1	Mus musculus	A	cancer	Sonic Hedgehog medulloblastoma	anti-HA antibody (ab9110, abcam)	MACS2	576	http://gtrd.biouml.org/downloads/20.06/gtrdHub/mm10/bigBed/ChIP-seq/Peaks/MACS2/PEAKS040879_Atoh1_P48985_MACS2_791.bb	GSE98300; GSM2590650; GSM2590655	NULL	28490517	P48985
EXP038584	ATOH1	Mus musculus	A	cancer	Sonic Hedgehog medulloblastoma	anti-HA antibody (ab9110, abcam)	MACS2	599	http://gtrd.biouml.org/downloads/20.06/gtrdHub/mm10/bigBed/ChIP-seq/Peaks/MACS2/PEAKS040880_Atoh1_P48985_MACS2_791.bb	GSE98300; GSM2590645; GSM2590648; GSM2590652	NULL	28490517	P48985
EXP038890	HIF1A	Mus musculus	C	immune system	Th17-cells	Hif1a	MACS2	6155	http://gtrd.biouml.org/downloads/20.06/gtrdHub/mm10/bigBed/ChIP-seq/Peaks/MACS2/PEAKS041069_Hif1a_Q61221_MACS2_498.bb	GSE40918; GSM1004819	NULL	23021777	Q61221
EXP038891	HIF1A	Mus musculus	C	immune system	Th17-cells	Hif1a	MACS2	12606	http://gtrd.biouml.org/downloads/20.06/gtrdHub/mm10/bigBed/ChIP-seq/Peaks/MACS2/PEAKS041070_Hif1a_Q61221_MACS2_498.bb	GSE40918; GSM1004820	NULL	23021777	Q61221
EXP038945	MYC	Mus musculus	B	spleen	spleen B-cells	c-Myc N262 (Santa Cruz, catalog# sc764, lot#G0111)	MACS2	9517	http://gtrd.biouml.org/downloads/20.06/gtrdHub/mm10/bigBed/ChIP-seq/Peaks/MACS2/PEAKS041116_Myc_P01108_MACS2_970.bb	GSE51004; GSM1234471	NULL	NULL	P01108
EXP038946	MYC	Homo sapiens	B	cell line	P493-6 (B-cell lymphoma)	c-Myc N262 (Santa Cruz , catalog# sc764, lot#G0111)	MACS2	9154	http://gtrd.biouml.org/downloads/20.06/gtrdHub/hg38/bigBed/ChIP-seq/Peaks/MACS2/PEAKS041117_MYC_P01106_MACS2_708.bb	GSE51004; GSM1234499	NULL	NULL	P01106
EXP038947	MYC	Homo sapiens	B	cell line	P493-6 (B-cell lymphoma)	c-Myc N262 (Santa Cruz , catalog# sc764, lot#G0111)	MACS2	22268	http://gtrd.biouml.org/downloads/20.06/gtrdHub/hg38/bigBed/ChIP-seq/Peaks/MACS2/PEAKS041118_MYC_P01106_MACS2_708.bb	GSE51004; GSM1234500	NULL	NULL	P01106
EXP038948	MYC	Homo sapiens	B	cell line	P493-6 (B-cell lymphoma)	c-Myc N262 (Santa Cruz , catalog# sc764, lot#G0111)	MACS2	85989	http://gtrd.biouml.org/downloads/20.06/gtrdHub/hg38/bigBed/ChIP-seq/Peaks/MACS2/PEAKS041119_MYC_P01106_MACS2_708.bb	GSE51004; GSM1234501	NULL	NULL	P01106
EXP038949	MYC	Mus musculus	B	cell line	3T9 fibroblasts	c-Myc N262 (Santa Cruz , catalog# sc764, lot#G0111)	MACS2	41336	http://gtrd.biouml.org/downloads/20.06/gtrdHub/mm10/bigBed/ChIP-seq/Peaks/MACS2/PEAKS041120_Myc_P01108_MACS2_22.bb	GSE51004; GSM1234508	NULL	NULL	P01108
EXP038950	MYC	Mus musculus	B	cell line	3T9 fibroblasts	c-Myc N262 (Santa Cruz , catalog# sc764, lot#G0111)	MACS2	42726	http://gtrd.biouml.org/downloads/20.06/gtrdHub/mm10/bigBed/ChIP-seq/Peaks/MACS2/PEAKS041121_Myc_P01108_MACS2_22.bb	GSE51004; GSM1234509	NULL	NULL	P01108
EXP038951	MYC	Homo sapiens	B	cell line	P493-6 (B-cell lymphoma)	c-Myc N262 (Santa Cruz, catalog# sc764, lot# G0111)	MACS2	41651	http://gtrd.biouml.org/downloads/20.06/gtrdHub/hg38/bigBed/ChIP-seq/Peaks/MACS2/PEAKS041122_MYC_P01106_MACS2_708.bb	GSE51004; GSM1386342	NULL	NULL	P01106
EXP038952	MYC	Homo sapiens	B	cell line	P493-6 (B-cell lymphoma)	c-Myc N262 (Santa Cruz, catalog# sc764, lot# G0111)	MACS2	77879	http://gtrd.biouml.org/downloads/20.06/gtrdHub/hg38/bigBed/ChIP-seq/Peaks/MACS2/PEAKS041123_MYC_P01106_MACS2_708.bb	GSE51004; GSM1386343	NULL	NULL	P01106
EXP038953	MYC	Mus musculus	B	cell line	3T9 fibroblasts	c-Myc N262 (Santa Cruz, catalog# sc764, lot# G0111)	MACS2	10562	http://gtrd.biouml.org/downloads/20.06/gtrdHub/mm10/bigBed/ChIP-seq/Peaks/MACS2/PEAKS041124_Myc_P01108_MACS2_22.bb	GSE51004; GSM1386348	NULL	NULL	P01108
EXP038954	MYC	Mus musculus	B	cell line	3T9 fibroblasts	c-Myc N262 (Santa Cruz, catalog# sc764, lot# G0111)	MACS2	15068	http://gtrd.biouml.org/downloads/20.06/gtrdHub/mm10/bigBed/ChIP-seq/Peaks/MACS2/PEAKS041125_Myc_P01108_MACS2_22.bb	GSE51004; GSM1386349	NULL	NULL	P01108
EXP038955	MYC	Mus musculus	B	cell line	3T9 fibroblasts	c-Myc N262 (Santa Cruz, catalog# sc764, lot# G0111)	MACS2	30380	http://gtrd.biouml.org/downloads/20.06/gtrdHub/mm10/bigBed/ChIP-seq/Peaks/MACS2/PEAKS041126_Myc_P01108_MACS2_22.bb	GSE51004; GSM1386350	NULL	NULL	P01108
EXP038956	MYC	Mus musculus	B	spleen	spleen B-cells	c-Myc N262 (Santa Cruz, catalog# sc764, lot#G0111)	MACS2	34771	http://gtrd.biouml.org/downloads/20.06/gtrdHub/mm10/bigBed/ChIP-seq/Peaks/MACS2/PEAKS041127_Myc_P01108_MACS2_970.bb	GSE51004; GSM1234472; GSM1234473; GSM1234474	NULL	NULL	P01108
EXP038957	MYC	Mus musculus	B	lymphoid system	B-cells, lymphnode-derived	c-Myc N262 (Santa Cruz, catalog# sc764, lot#G0111)	MACS2	93682	http://gtrd.biouml.org/downloads/20.06/gtrdHub/mm10/bigBed/ChIP-seq/Peaks/MACS2/PEAKS041128_Myc_P01108_MACS2_1125.bb	GSE51004; GSM1234475; GSM1234476; GSM1234477	NULL	NULL	P01108
EXP038973	TCF3	Mus musculus	A	cell line	E14TG2a.4 (embryonic stem cells)	anti-Tcf3	MACS2	91107	http://gtrd.biouml.org/downloads/20.06/gtrdHub/mm10/bigBed/ChIP-seq/Peaks/MACS2/PEAKS041139_Tcf3_P15806_MACS2_1126.bb	GSE70486; GSM1782918	NULL	27889317	P15806
EXP038975	TCF3	Mus musculus	A	cell line	E14TG2a.4 (embryonic stem cells)	anti-Tcf3	MACS2	117294	http://gtrd.biouml.org/downloads/20.06/gtrdHub/mm10/bigBed/ChIP-seq/Peaks/MACS2/PEAKS041141_Tcf3_P15806_MACS2_1126.bb	GSE70486; GSM1782923	NULL	27889317	P15806
EXP039006	HAND2	Homo sapiens	A	cell line	CLB-Ga (neuroblastoma)	hand2 sc-9409 (goat polyclonal)	MACS2	57309	http://gtrd.biouml.org/downloads/20.06/gtrdHub/hg38/bigBed/ChIP-seq/Peaks/MACS2/PEAKS041162_HAND2_P61296_MACS2_1128.bb	GSE90683; GSM2664371	NULL	NULL	P61296
EXP039314	TCF12	Homo sapiens	A	cell line	GM12878 (female B-cells lymphoblastoid cell line)	A300-754A	MACS2	8229	http://gtrd.biouml.org/downloads/20.06/gtrdHub/hg38/bigBed/ChIP-seq/Peaks/MACS2/PEAKS041175_TCF12_Q99081_MACS2_356.bb	NULL	ENCSR725VFL	NULL	Q99081
EXP039317	NCOA3	Homo sapiens	B	cell line	MCF7 (Invasive ductal breast carcinoma)	A300-348A	MACS2	5436	http://gtrd.biouml.org/downloads/20.06/gtrdHub/hg38/bigBed/ChIP-seq/Peaks/MACS2/PEAKS041178_NCOA3_Q9Y6Q9_MACS2_113.bb	NULL	ENCSR686SOV	NULL	Q9Y6Q9
EXP039327	ARNT	Homo sapiens	C	cell line	HepG2 (hepatoblastoma)	A302-765A	MACS2	1329	http://gtrd.biouml.org/downloads/20.06/gtrdHub/hg38/bigBed/ChIP-seq/Peaks/MACS2/PEAKS041188_ARNT_P27540_MACS2_430.bb	NULL	ENCSR029IBC	NULL	P27540
EXP039333	SREBF1	Homo sapiens	B	cell line	MCF7 (Invasive ductal breast carcinoma)	sc-8984	MACS2	5416	http://gtrd.biouml.org/downloads/20.06/gtrdHub/hg38/bigBed/ChIP-seq/Peaks/MACS2/PEAKS041194_SREBF1_P36956_MACS2_113.bb	GSE91561	ENCSR197DJH	NULL	P36956
EXP039372	USF2	Homo sapiens	B	cell line	SK-N-SH (neuroblastoma)	ab60931	MACS2	5886	http://gtrd.biouml.org/downloads/20.06/gtrdHub/hg38/bigBed/ChIP-seq/Peaks/MACS2/PEAKS041233_USF2_Q15853_MACS2_665.bb	NULL	ENCSR945NFL	NULL	Q15853
EXP039374	TAL1	Homo sapiens	A	cell line	K562 (myelogenous leukemia)	GTX116020	MACS2	29497	http://gtrd.biouml.org/downloads/20.06/gtrdHub/hg38/bigBed/ChIP-seq/Peaks/MACS2/PEAKS041235_TAL1_P17542_MACS2_514.bb	GSE91490	ENCSR106FRG	NULL	P17542
EXP039378	HES2	Homo sapiens	E	cell line	A549 (lung carcinoma)	sc-166705	MACS2	18678	http://gtrd.biouml.org/downloads/20.06/gtrdHub/hg38/bigBed/ChIP-seq/Peaks/MACS2/PEAKS041239_HES2_Q9Y543_MACS2_38.bb	GSE91316	ENCSR686BIE	NULL	Q9Y543
EXP039390	USF2	Homo sapiens	B	cell line	K562 (myelogenous leukemia)	goat-anti-GFP-UC	MACS2	14545	http://gtrd.biouml.org/downloads/20.06/gtrdHub/hg38/bigBed/ChIP-seq/Peaks/MACS2/PEAKS041251_USF2_Q15853_MACS2_514.bb	NULL	ENCSR359NFW	NULL	Q15853
EXP039391	MNT	Homo sapiens	B	cell line	K562 (myelogenous leukemia)	sc-769	MACS2	51397	http://gtrd.biouml.org/downloads/20.06/gtrdHub/hg38/bigBed/ChIP-seq/Peaks/MACS2/PEAKS041252_MNT_Q99583_MACS2_514.bb	NULL	ENCSR512NLO	NULL	Q99583
EXP039446	TCF12	Mus musculus	A	cell line	CH12.LX (Mouse lymphoma)	sc-357	MACS2	30486	http://gtrd.biouml.org/downloads/20.06/gtrdHub/mm10/bigBed/ChIP-seq/Peaks/MACS2/PEAKS041307_Tcf12_Q61286_MACS2_1144.bb	NULL	ENCSR906QEK	NULL	Q61286
EXP039447	TCF12	Homo sapiens	A	cell line	K562 (myelogenous leukemia)	A300-754A	MACS2	44595	http://gtrd.biouml.org/downloads/20.06/gtrdHub/hg38/bigBed/ChIP-seq/Peaks/MACS2/PEAKS041308_TCF12_Q99081_MACS2_514.bb	NULL	ENCSR744WOO	NULL	Q99081
EXP039462	NCOA1	Homo sapiens	B	cell line	K562 (myelogenous leukemia)	A300-343A	MACS2	14604	http://gtrd.biouml.org/downloads/20.06/gtrdHub/hg38/bigBed/ChIP-seq/Peaks/MACS2/PEAKS041323_NCOA1_Q15788_MACS2_514.bb	GSE92176	ENCSR931HNY	NULL	Q15788
EXP039471	MNT	Homo sapiens	B	cell line	K562 (myelogenous leukemia)	A303-626A	MACS2	14254	http://gtrd.biouml.org/downloads/20.06/gtrdHub/hg38/bigBed/ChIP-seq/Peaks/MACS2/PEAKS041332_MNT_Q99583_MACS2_514.bb	NULL	ENCSR979QYJ	NULL	Q99583
EXP039481	SREBF1	Homo sapiens	B	cell line	A549 (lung carcinoma)	sc-8984	MACS2	935	http://gtrd.biouml.org/downloads/20.06/gtrdHub/hg38/bigBed/ChIP-seq/Peaks/MACS2/PEAKS041342_SREBF1_P36956_MACS2_38.bb	GSE92148	ENCSR897MYK	NULL	P36956
EXP039495	HES2	Homo sapiens	E	cell line	A549 (lung carcinoma)	sc-166705	MACS2	6772	http://gtrd.biouml.org/downloads/20.06/gtrdHub/hg38/bigBed/ChIP-seq/Peaks/MACS2/PEAKS041356_HES2_Q9Y543_MACS2_38.bb	GSE91369	ENCSR979IOT	NULL	Q9Y543
EXP039508	USF1	Mus musculus	B	cell line	MEL cell line	sc-229	MACS2	23236	http://gtrd.biouml.org/downloads/20.06/gtrdHub/mm10/bigBed/ChIP-seq/Peaks/MACS2/PEAKS041369_Usf1_Q61069_MACS2_1174.bb	NULL	ENCSR705HGT	NULL	Q61069
EXP039546	HES1	Homo sapiens	E	cell line	MCF7 (Invasive ductal breast carcinoma)	GTX108356	MACS2	10782	http://gtrd.biouml.org/downloads/20.06/gtrdHub/hg38/bigBed/ChIP-seq/Peaks/MACS2/PEAKS041407_HES1_Q14469_MACS2_113.bb	NULL	ENCSR109ODF	NULL	Q14469
EXP039562	BHLHE40	Homo sapiens	unclassified	cell line	GM12878 (female B-cells lymphoblastoid cell line)	NB100-1800	MACS2	59851	http://gtrd.biouml.org/downloads/20.06/gtrdHub/hg38/bigBed/ChIP-seq/Peaks/MACS2/PEAKS041423_BHLHE40_O14503_MACS2_356.bb	NULL	ENCSR987MTA	NULL	O14503
EXP039584	HES2	Homo sapiens	E	cell line	A549 (lung carcinoma)	sc-166705	MACS2	8902	http://gtrd.biouml.org/downloads/20.06/gtrdHub/hg38/bigBed/ChIP-seq/Peaks/MACS2/PEAKS041445_HES2_Q9Y543_MACS2_38.bb	GSE91340	ENCSR796VBR	NULL	Q9Y543
EXP039595	HES1	Homo sapiens	E	cell line	K562 (myelogenous leukemia)	GTX108356	MACS2	17967	http://gtrd.biouml.org/downloads/20.06/gtrdHub/hg38/bigBed/ChIP-seq/Peaks/MACS2/PEAKS041456_HES1_Q14469_MACS2_514.bb	GSE91470	ENCSR091JXL	NULL	Q14469
EXP039669	MAX	Homo sapiens	B	liver	liver	sc-197	MACS2	41976	http://gtrd.biouml.org/downloads/20.06/gtrdHub/hg38/bigBed/ChIP-seq/Peaks/MACS2/PEAKS041530_MAX_P61244_MACS2_879.bb	GSE96415	ENCSR847DIT	NULL	P61244
EXP039674	NEUROD1	Homo sapiens	A	cell line	K562 (myelogenous leukemia)	4373S	MACS2	56652	http://gtrd.biouml.org/downloads/20.06/gtrdHub/hg38/bigBed/ChIP-seq/Peaks/MACS2/PEAKS041535_NEUROD1_Q13562_MACS2_514.bb	NULL	ENCSR986CDX	NULL	Q13562
EXP039686	HES2	Homo sapiens	E	cell line	A549 (lung carcinoma)	sc-166705	MACS2	19241	http://gtrd.biouml.org/downloads/20.06/gtrdHub/hg38/bigBed/ChIP-seq/Peaks/MACS2/PEAKS041547_HES2_Q9Y543_MACS2_38.bb	GSE91261	ENCSR425MXK	NULL	Q9Y543
EXP039703	MNT	Homo sapiens	B	cell line	MCF7 (Invasive ductal breast carcinoma)	A303-626A	MACS2	47	http://gtrd.biouml.org/downloads/20.06/gtrdHub/hg38/bigBed/ChIP-seq/Peaks/MACS2/PEAKS041564_MNT_Q99583_MACS2_113.bb	NULL	ENCSR460XGV	NULL	Q99583
EXP039709	MNT	Homo sapiens	B	cell line	K562 (myelogenous leukemia)	A303-627A	MACS2	28749	http://gtrd.biouml.org/downloads/20.06/gtrdHub/hg38/bigBed/ChIP-seq/Peaks/MACS2/PEAKS041570_MNT_Q99583_MACS2_514.bb	NULL	ENCSR390VGH	NULL	Q99583
EXP039727	ARNT	Homo sapiens	C	cell line	HEK293T (embryonic kidney)	A302-765A	MACS2	1835	http://gtrd.biouml.org/downloads/20.06/gtrdHub/hg38/bigBed/ChIP-seq/Peaks/MACS2/PEAKS041588_ARNT_P27540_MACS2_10.bb	NULL	ENCSR760UKJ	NULL	P27540
EXP039743	SREBF1	Homo sapiens	B	cell line	K562 (myelogenous leukemia)	sc-8984	MACS2	12710	http://gtrd.biouml.org/downloads/20.06/gtrdHub/hg38/bigBed/ChIP-seq/Peaks/MACS2/PEAKS041604_SREBF1_P36956_MACS2_514.bb	GSE92075	ENCSR815ZDS	NULL	P36956
EXP039761	HES2	Homo sapiens	E	cell line	A549 (lung carcinoma)	sc-166705	MACS2	10012	http://gtrd.biouml.org/downloads/20.06/gtrdHub/hg38/bigBed/ChIP-seq/Peaks/MACS2/PEAKS041622_HES2_Q9Y543_MACS2_38.bb	GSE91320	ENCSR690HWX	NULL	Q9Y543
EXP039788	HES2	Homo sapiens	E	cell line	A549 (lung carcinoma)	sc-166705	MACS2	8473	http://gtrd.biouml.org/downloads/20.06/gtrdHub/hg38/bigBed/ChIP-seq/Peaks/MACS2/PEAKS041649_HES2_Q9Y543_MACS2_38.bb	GSE91259	ENCSR419TWL	NULL	Q9Y543
EXP039793	MNT	Homo sapiens	B	cell line	MCF7 (Invasive ductal breast carcinoma)	sc-769	MACS2	54054	http://gtrd.biouml.org/downloads/20.06/gtrdHub/hg38/bigBed/ChIP-seq/Peaks/MACS2/PEAKS041654_MNT_Q99583_MACS2_113.bb	GSE91968	ENCSR663ZZZ	NULL	Q99583
EXP039796	USF1	Mus musculus	B	cell line	CH12.LX (Mouse lymphoma)	sc-229	MACS2	10476	http://gtrd.biouml.org/downloads/20.06/gtrdHub/mm10/bigBed/ChIP-seq/Peaks/MACS2/PEAKS041657_Usf1_Q61069_MACS2_1144.bb	NULL	ENCSR973SOG	NULL	Q61069
EXP039798	USF2	Homo sapiens	B	cell line	IMR90 (lung fibroblasts)	ab60931	MACS2	39442	http://gtrd.biouml.org/downloads/20.06/gtrdHub/hg38/bigBed/ChIP-seq/Peaks/MACS2/PEAKS041659_USF2_Q15853_MACS2_489.bb	NULL	ENCSR513UQG	NULL	Q15853
EXP039823	MXD4	Homo sapiens	B	cell line	HepG2 (hepatoblastoma)	F1804	MACS2	61959	http://gtrd.biouml.org/downloads/20.06/gtrdHub/hg38/bigBed/ChIP-seq/Peaks/MACS2/PEAKS041684_MXD4_Q14582_MACS2_430.bb	GSE96171	ENCSR441KFW	NULL	Q14582
EXP039825	MAX	Homo sapiens	B	liver	liver	sc-197	MACS2	36379	http://gtrd.biouml.org/downloads/20.06/gtrdHub/hg38/bigBed/ChIP-seq/Peaks/MACS2/PEAKS041686_MAX_P61244_MACS2_879.bb	GSE96215	ENCSR521IID	NULL	P61244
EXP039856	MITF	Homo sapiens	B	cell line	K562 (myelogenous leukemia)	39789	MACS2	8405	http://gtrd.biouml.org/downloads/20.06/gtrdHub/hg38/bigBed/ChIP-seq/Peaks/MACS2/PEAKS041717_MITF_O75030_MACS2_514.bb	GSE95874	ENCSR000FCB	NULL	O75030
EXP039860	MLX	Homo sapiens	B	cell line	HepG2 (hepatoblastoma)	F1804	MACS2	34165	http://gtrd.biouml.org/downloads/20.06/gtrdHub/hg38/bigBed/ChIP-seq/Peaks/MACS2/PEAKS041721_MLX_Q9UH92_MACS2_430.bb	GSE95936	ENCSR125DAD	NULL	Q9UH92
EXP039887	HES2	Homo sapiens	E	cell line	A549 (lung carcinoma)	sc-166705	MACS2	10520	http://gtrd.biouml.org/downloads/20.06/gtrdHub/hg38/bigBed/ChIP-seq/Peaks/MACS2/PEAKS041748_HES2_Q9Y543_MACS2_38.bb	GSE91368	ENCSR964KSS	NULL	Q9Y543
EXP039892	HES2	Homo sapiens	E	cell line	A549 (lung carcinoma)	sc-166705	MACS2	4268	http://gtrd.biouml.org/downloads/20.06/gtrdHub/hg38/bigBed/ChIP-seq/Peaks/MACS2/PEAKS041753_HES2_Q9Y543_MACS2_38.bb	GSE91250	ENCSR356YXW	NULL	Q9Y543
EXP039914	MXI1	Homo sapiens	B	nervous system	neural cell	AF4185	MACS2	21354	http://gtrd.biouml.org/downloads/20.06/gtrdHub/hg38/bigBed/ChIP-seq/Peaks/MACS2/PEAKS041775_MXI1_P50539_MACS2_1180.bb	NULL	ENCSR934NHU	NULL	P50539
EXP039930	HES2	Homo sapiens	E	cell line	A549 (lung carcinoma)	sc-166705	MACS2	23936	http://gtrd.biouml.org/downloads/20.06/gtrdHub/hg38/bigBed/ChIP-seq/Peaks/MACS2/PEAKS041791_HES2_Q9Y543_MACS2_38.bb	GSE91308	ENCSR646EFO	NULL	Q9Y543
EXP039934	ARNT	Homo sapiens	C	cell line	K562 (myelogenous leukemia)	A302-765A	MACS2	59451	http://gtrd.biouml.org/downloads/20.06/gtrdHub/hg38/bigBed/ChIP-seq/Peaks/MACS2/PEAKS041795_ARNT_P27540_MACS2_514.bb	NULL	ENCSR613NUC	NULL	P27540
EXP039939	BHLHE40	Homo sapiens	unclassified	cell line	IMR90 (lung fibroblasts)	NB100-1800	MACS2	65045	http://gtrd.biouml.org/downloads/20.06/gtrdHub/hg38/bigBed/ChIP-seq/Peaks/MACS2/PEAKS041800_BHLHE40_O14503_MACS2_489.bb	GSE92189	ENCSR957KYB	NULL	O14503
EXP039947	MNT	Homo sapiens	B	cell line	HepG2 (hepatoblastoma)	A303-626A	MACS2	16561	http://gtrd.biouml.org/downloads/20.06/gtrdHub/hg38/bigBed/ChIP-seq/Peaks/MACS2/PEAKS041808_MNT_Q99583_MACS2_430.bb	NULL	ENCSR730TBC	NULL	Q99583
EXP039960	SREBF2	Homo sapiens	B	cell line	A549 (lung carcinoma)	10007663	MACS2	446	http://gtrd.biouml.org/downloads/20.06/gtrdHub/hg38/bigBed/ChIP-seq/Peaks/MACS2/PEAKS041821_SREBF2_Q12772_MACS2_38.bb	GSE91941	ENCSR638QYO	NULL	Q12772
EXP039978	TCF12	Homo sapiens	A	cell line	K562 (myelogenous leukemia)	A300-755A	MACS2	16549	http://gtrd.biouml.org/downloads/20.06/gtrdHub/hg38/bigBed/ChIP-seq/Peaks/MACS2/PEAKS041839_TCF12_Q99081_MACS2_514.bb	NULL	ENCSR189TRZ	NULL	Q99081
EXP039991	ID3	Homo sapiens	D	cell line	K562 (myelogenous leukemia)	goat-anti-GFP-UC	MACS2	11615	http://gtrd.biouml.org/downloads/20.06/gtrdHub/hg38/bigBed/ChIP-seq/Peaks/MACS2/PEAKS041852_ID3_Q02535_MACS2_514.bb	GSE91408	ENCSR005NMT	NULL	Q02535
EXP039998	BHLHE40	Homo sapiens	unclassified	cell line	HEK293T (embryonic kidney)	NB100-1800	MACS2	454	http://gtrd.biouml.org/downloads/20.06/gtrdHub/hg38/bigBed/ChIP-seq/Peaks/MACS2/PEAKS041859_BHLHE40_O14503_MACS2_10.bb	GSE92060	ENCSR789GVU	NULL	O14503
EXP040007	TCF12	Mus musculus	A	cell line	MEL cell line	sc-357	MACS2	38977	http://gtrd.biouml.org/downloads/20.06/gtrdHub/mm10/bigBed/ChIP-seq/Peaks/MACS2/PEAKS041868_Tcf12_Q61286_MACS2_1174.bb	NULL	ENCSR349JDH	NULL	Q61286
EXP040038	MNT	Homo sapiens	B	cell line	HepG2 (hepatoblastoma)	sc-769	MACS2	77998	http://gtrd.biouml.org/downloads/20.06/gtrdHub/hg38/bigBed/ChIP-seq/Peaks/MACS2/PEAKS041899_MNT_Q99583_MACS2_430.bb	GSE91612	ENCSR261EDU	NULL	Q99583
EXP040043	TFE3	Homo sapiens	B	cell line	HepG2 (hepatoblastoma)	F1804	MACS2	81003	http://gtrd.biouml.org/downloads/20.06/gtrdHub/hg38/bigBed/ChIP-seq/Peaks/MACS2/PEAKS041904_TFE3_P19532_MACS2_430.bb	GSE96254	ENCSR589SNT	NULL	P19532
EXP040062	NCOA3	Homo sapiens	B	cell line	MCF7 (Invasive ductal breast carcinoma)	A300-347A	MACS2	14468	http://gtrd.biouml.org/downloads/20.06/gtrdHub/hg38/bigBed/ChIP-seq/Peaks/MACS2/PEAKS041923_NCOA3_Q9Y6Q9_MACS2_113.bb	NULL	ENCSR573OJP	NULL	Q9Y6Q9
EXP040070	HES2	Homo sapiens	E	cell line	A549 (lung carcinoma)	sc-166705	MACS2	7905	http://gtrd.biouml.org/downloads/20.06/gtrdHub/hg38/bigBed/ChIP-seq/Peaks/MACS2/PEAKS041931_HES2_Q9Y543_MACS2_38.bb	GSE91364	ENCSR951SNW	NULL	Q9Y543
EXP040081	MXD3	Homo sapiens	B	cell line	HepG2 (hepatoblastoma)	F1804	MACS2	131503	http://gtrd.biouml.org/downloads/20.06/gtrdHub/hg38/bigBed/ChIP-seq/Peaks/MACS2/PEAKS041942_MXD3_Q9BW11_MACS2_430.bb	GSE96466	ENCSR909GJR	NULL	Q9BW11
EXP040098	ARNT	Homo sapiens	C	cell line	K562 (myelogenous leukemia)	HPA001759	MACS2	30961	http://gtrd.biouml.org/downloads/20.06/gtrdHub/hg38/bigBed/ChIP-seq/Peaks/MACS2/PEAKS041959_ARNT_P27540_MACS2_514.bb	GSE91535	ENCSR155KHM	NULL	P27540
EXP040115	HES2	Homo sapiens	E	cell line	A549 (lung carcinoma)	sc-166705	MACS2	7155	http://gtrd.biouml.org/downloads/20.06/gtrdHub/hg38/bigBed/ChIP-seq/Peaks/MACS2/PEAKS041976_HES2_Q9Y543_MACS2_38.bb	GSE91355	ENCSR911KBJ	NULL	Q9Y543
EXP040129	HES2	Homo sapiens	E	cell line	A549 (lung carcinoma)	sc-166705	MACS2	7660	http://gtrd.biouml.org/downloads/20.06/gtrdHub/hg38/bigBed/ChIP-seq/Peaks/MACS2/PEAKS041990_HES2_Q9Y543_MACS2_38.bb	GSE91200	ENCSR078POK	NULL	Q9Y543
EXP040146	TFAP4	Homo sapiens	B	cell line	HepG2 (hepatoblastoma)	WH0007023M3	MACS2	37448	http://gtrd.biouml.org/downloads/20.06/gtrdHub/hg38/bigBed/ChIP-seq/Peaks/MACS2/PEAKS042007_TFAP4_Q01664_MACS2_430.bb	GSE95920	ENCSR103SZL	NULL	Q01664
EXP040150	TCF12	Homo sapiens	A	cell line	HepG2 (hepatoblastoma)	A300-755A	MACS2	45	http://gtrd.biouml.org/downloads/20.06/gtrdHub/hg38/bigBed/ChIP-seq/Peaks/MACS2/PEAKS042011_TCF12_Q99081_MACS2_430.bb	NULL	ENCSR894SXR	NULL	Q99081
EXP040162	USF2	Homo sapiens	B	cell line	A549 (lung carcinoma)	ab60931	MACS2	7459	http://gtrd.biouml.org/downloads/20.06/gtrdHub/hg38/bigBed/ChIP-seq/Peaks/MACS2/PEAKS042023_USF2_Q15853_MACS2_38.bb	NULL	ENCSR563FBT	NULL	Q15853
EXP040180	SREBF2	Homo sapiens	B	cell line	HeLa S3 (cervical adenocarcinoma)	10007663	MACS2	3440	http://gtrd.biouml.org/downloads/20.06/gtrdHub/hg38/bigBed/ChIP-seq/Peaks/MACS2/PEAKS042041_SREBF2_Q12772_MACS2_423.bb	GSE91912	ENCSR611WZO	NULL	Q12772
EXP040222	NCOA2	Homo sapiens	B	cell line	K562 (myelogenous leukemia)	A300-346A	MACS2	3057	http://gtrd.biouml.org/downloads/20.06/gtrdHub/hg38/bigBed/ChIP-seq/Peaks/MACS2/PEAKS042056_NCOA2_Q15596_MACS2_514.bb	NULL	ENCSR349TZO	NULL	Q15596
EXP040233	CLOCK	Homo sapiens	C	cell line	MCF7 (Invasive ductal breast carcinoma)	A302-618A	MACS2	20858	http://gtrd.biouml.org/downloads/20.06/gtrdHub/hg38/bigBed/ChIP-seq/Peaks/MACS2/PEAKS042067_CLOCK_O15516_MACS2_113.bb	NULL	ENCSR934JDG	NULL	O15516
EXP040255	ARNT	Homo sapiens	C	cell line	K562 (myelogenous leukemia)	A302-764A	MACS2	6149	http://gtrd.biouml.org/downloads/20.06/gtrdHub/hg38/bigBed/ChIP-seq/Peaks/MACS2/PEAKS042089_ARNT_P27540_MACS2_514.bb	NULL	ENCSR669NFS	NULL	P27540
EXP040264	NEUROD1	Homo sapiens	A	cell line	MCF7 (Invasive ductal breast carcinoma)	4373S	MACS2	5969	http://gtrd.biouml.org/downloads/20.06/gtrdHub/hg38/bigBed/ChIP-seq/Peaks/MACS2/PEAKS042098_NEUROD1_Q13562_MACS2_113.bb	NULL	ENCSR006WUS	NULL	Q13562
EXP040272	NCOA1	Homo sapiens	B	cell line	K562 (myelogenous leukemia)	A300-344A	MACS2	45833	http://gtrd.biouml.org/downloads/20.06/gtrdHub/hg38/bigBed/ChIP-seq/Peaks/MACS2/PEAKS042106_NCOA1_Q15788_MACS2_514.bb	NULL	ENCSR658WFQ	NULL	Q15788
EXP040281	NCOA1	Homo sapiens	B	cell line	K562 (myelogenous leukemia)	GTX70250	MACS2	1854	http://gtrd.biouml.org/downloads/20.06/gtrdHub/hg38/bigBed/ChIP-seq/Peaks/MACS2/PEAKS042115_NCOA1_Q15788_MACS2_514.bb	NULL	ENCSR711SNW	NULL	Q15788
EXP040302	ARNT	Homo sapiens	C	cell line	GM12878 (female B-cells lymphoblastoid cell line)	A302-765A	MACS2	25652	http://gtrd.biouml.org/downloads/20.06/gtrdHub/hg38/bigBed/ChIP-seq/Peaks/MACS2/PEAKS042136_ARNT_P27540_MACS2_356.bb	NULL	ENCSR590KEQ	NULL	P27540
EXP040305	CLOCK	Homo sapiens	C	cell line	MCF7 (Invasive ductal breast carcinoma)	A302-617A	MACS2	19585	http://gtrd.biouml.org/downloads/20.06/gtrdHub/hg38/bigBed/ChIP-seq/Peaks/MACS2/PEAKS042139_CLOCK_O15516_MACS2_113.bb	NULL	ENCSR699YFX	NULL	O15516
EXP040317	MITF	Homo sapiens	B	cell line	K562 (myelogenous leukemia)	39789	MACS2	63806	http://gtrd.biouml.org/downloads/20.06/gtrdHub/hg38/bigBed/ChIP-seq/Peaks/MACS2/PEAKS042151_MITF_O75030_MACS2_514.bb	NULL	ENCSR797SWM	NULL	O75030
EXP040326	NCOA2	Homo sapiens	B	cell line	K562 (myelogenous leukemia)	A300-345A	MACS2	867	http://gtrd.biouml.org/downloads/20.06/gtrdHub/hg38/bigBed/ChIP-seq/Peaks/MACS2/PEAKS042160_NCOA2_Q15596_MACS2_514.bb	NULL	ENCSR803EKW	NULL	Q15596
EXP040346	MYCN	Mus musculus	B	cell line	neuroblastoma (Th-MYCN)	MYCN	MACS2	2948	http://gtrd.biouml.org/downloads/20.06/gtrdHub/mm10/bigBed/ChIP-seq/Peaks/MACS2/PEAKS042169_Mycn_P03966_MACS2_1190.bb	GSE100538; GSM2686159	NULL	29379199	P03966
EXP040347	MYCN	Mus musculus	B	cell line	neuroblastoma (Th-MYCN)	MYCN	MACS2	525	http://gtrd.biouml.org/downloads/20.06/gtrdHub/mm10/bigBed/ChIP-seq/Peaks/MACS2/PEAKS042170_Mycn_P03966_MACS2_1190.bb	GSE100538; GSM2686162	NULL	29379199	P03966
EXP040348	MYCN	Mus musculus	B	cell line	neuroblastoma (Th-MYCN)	MYCN	MACS2	11	http://gtrd.biouml.org/downloads/20.06/gtrdHub/mm10/bigBed/ChIP-seq/Peaks/MACS2/PEAKS042171_Mycn_P03966_MACS2_1190.bb	GSE100538; GSM2686165	NULL	29379199	P03966
EXP040466	MYC	Mus musculus	B	liver	liver tumor	MYC (Santa Cruz, sc-764x)	MACS2	2301	http://gtrd.biouml.org/downloads/20.06/gtrdHub/mm10/bigBed/ChIP-seq/Peaks/MACS2/PEAKS042251_Myc_P01108_MACS2_551.bb	GSE102607; GSM2741709; GSM2741710; GSM2741711	NULL	29136504	P01108
EXP040467	MYC	Mus musculus	B	liver	liver tumor	MYC (Santa Cruz, sc-764x)	MACS2	8283	http://gtrd.biouml.org/downloads/20.06/gtrdHub/mm10/bigBed/ChIP-seq/Peaks/MACS2/PEAKS042252_Myc_P01108_MACS2_551.bb	GSE102607; GSM2741706; GSM2741707; GSM2741708	NULL	29136504	P01108
EXP040468	MYC	Mus musculus	B	liver	liver tumor	MYC (Santa Cruz, sc-764x)	MACS2	6931	http://gtrd.biouml.org/downloads/20.06/gtrdHub/mm10/bigBed/ChIP-seq/Peaks/MACS2/PEAKS042253_Myc_P01108_MACS2_551.bb	GSE102607; GSM2741703; GSM2741704; GSM2741705	NULL	29136504	P01108
EXP040519	OLIG2	Mus musculus	A	spinal cord	spinal cord	Olig2 (Millipore #A9610)	MACS2	13527	http://gtrd.biouml.org/downloads/20.06/gtrdHub/mm10/bigBed/ChIP-seq/Peaks/MACS2/PEAKS042291_Olig2_Q9EQW6_MACS2_804.bb	GSE103324; GSM2766469	NULL	29049317	Q9EQW6
EXP040566	ARNTL	Mus musculus	C	eye	P20 retina	rabbit anti-BMAL1	MACS2	122755	http://gtrd.biouml.org/downloads/20.06/gtrdHub/mm10/bigBed/ChIP-seq/Peaks/MACS2/PEAKS042318_Arntl_Q9WTL8_MACS2_1217.bb	GSE103484; GSM2772292; GSM2772294; GSM2772296	NULL	NULL	Q9WTL8
EXP040808	TAL1	Homo sapiens	A	cell line	K562 (myelogenous leukemia)	TAL1 Santa Cruz Biotechnology,sc-12984,C1315	MACS2	71607	http://gtrd.biouml.org/downloads/20.06/gtrdHub/hg38/bigBed/ChIP-seq/Peaks/MACS2/PEAKS042502_TAL1_P17542_MACS2_514.bb	GSE107726; GSM2877107; GSM2877108	NULL	29507293	P17542
EXP040810	TAL1	Homo sapiens	A	cell line	K562 (myelogenous leukemia)	TAL1 Santa Cruz Biotechnology,sc-12984,C1315	MACS2	14452	http://gtrd.biouml.org/downloads/20.06/gtrdHub/hg38/bigBed/ChIP-seq/Peaks/MACS2/PEAKS042504_TAL1_P17542_MACS2_514.bb	GSE107726; GSM2877115; GSM2877116	NULL	29507293	P17542
EXP040812	TAL1	Homo sapiens	A	cell line	K562 (myelogenous leukemia)	TAL1 Santa Cruz Biotechnology,sc-12984,C1315	MACS2	9003	http://gtrd.biouml.org/downloads/20.06/gtrdHub/hg38/bigBed/ChIP-seq/Peaks/MACS2/PEAKS042506_TAL1_P17542_MACS2_514.bb	GSE107726; GSM2877123; GSM2877124	NULL	29507293	P17542
EXP045191	AHR	Homo sapiens	C	cell line	HepG2 (hepatoblastoma)	F1804	MACS2	261670	http://gtrd.biouml.org/downloads/20.06/gtrdHub/hg38/bigBed/ChIP-seq/Peaks/MACS2/PEAKS045178_AHR_P35869_MACS2_430.bb	NULL	ENCSR412ZDC	NULL	P35869
EXP047290	MYC	Homo sapiens	B	cell line	NCI-H2171 (small cell lung carcinoma)	c-Myc (D3N8F) Rabbit mAb	MACS2	120877	http://gtrd.biouml.org/downloads/20.06/gtrdHub/hg38/bigBed/ChIP-seq/Peaks/MACS2/PEAKS046513_MYC_P01106_MACS2_384.bb	GSE112608; GSM3073948	NULL	30340042	P01106
EXP047291	MYC	Homo sapiens	B	cell line	HEK293T (embryonic kidney)	c-Myc (D3N8F) Rabbit mAb	MACS2	34805	http://gtrd.biouml.org/downloads/20.06/gtrdHub/hg38/bigBed/ChIP-seq/Peaks/MACS2/PEAKS046514_MYC_P01106_MACS2_10.bb	GSE112608; GSM3360524	NULL	30340042	P01106
EXP047292	MYC	Homo sapiens	B	cell line	HEK293T (embryonic kidney)	c-Myc (D3N8F) Rabbit mAb	MACS2	34618	http://gtrd.biouml.org/downloads/20.06/gtrdHub/hg38/bigBed/ChIP-seq/Peaks/MACS2/PEAKS046515_MYC_P01106_MACS2_10.bb	GSE112608; GSM3360525	NULL	30340042	P01106
EXP047484	MYC	Homo sapiens	B	cell line	MCF10A (breast epithelial cells)	MYC (N262, homemade)	MACS2	29423	http://gtrd.biouml.org/downloads/20.06/gtrdHub/hg38/bigBed/ChIP-seq/Peaks/MACS2/PEAKS046634_MYC_P01106_MACS2_583.bb	GSE100335; GSM2678075	NULL	NULL	P01106
EXP047485	MYC	Homo sapiens	B	cell line	MCF10A (breast epithelial cells)	MYC (N262, homemade)	MACS2	51187	http://gtrd.biouml.org/downloads/20.06/gtrdHub/hg38/bigBed/ChIP-seq/Peaks/MACS2/PEAKS046635_MYC_P01106_MACS2_583.bb	GSE100335; GSM2678076	NULL	NULL	P01106
EXP047486	MYC	Homo sapiens	B	cell line	MCF10A (breast epithelial cells)	MYC (N262, homemade)	MACS2	20602	http://gtrd.biouml.org/downloads/20.06/gtrdHub/hg38/bigBed/ChIP-seq/Peaks/MACS2/PEAKS046636_MYC_P01106_MACS2_583.bb	GSE100335; GSM2678077	NULL	NULL	P01106
EXP047487	MYC	Homo sapiens	B	cell line	MCF10A (breast epithelial cells)	MYC (N262, homemade)	MACS2	411	http://gtrd.biouml.org/downloads/20.06/gtrdHub/hg38/bigBed/ChIP-seq/Peaks/MACS2/PEAKS046637_MYC_P01106_MACS2_583.bb	GSE100335; GSM2678078	NULL	NULL	P01106
EXP047488	MYC	Homo sapiens	B	cell line	MCF10A (breast epithelial cells)	MYC (N262, homemade)	MACS2	11268	http://gtrd.biouml.org/downloads/20.06/gtrdHub/hg38/bigBed/ChIP-seq/Peaks/MACS2/PEAKS046638_MYC_P01106_MACS2_583.bb	GSE100335; GSM2678079	NULL	NULL	P01106
EXP047489	MYC	Homo sapiens	B	cell line	MCF10A (breast epithelial cells)	MYC (N262, homemade)	MACS2	13296	http://gtrd.biouml.org/downloads/20.06/gtrdHub/hg38/bigBed/ChIP-seq/Peaks/MACS2/PEAKS046639_MYC_P01106_MACS2_583.bb	GSE100335; GSM2678080	NULL	NULL	P01106
EXP047490	MYC	Homo sapiens	B	cell line	MCF10A (breast epithelial cells)	MYC (N262, homemade)	MACS2	18577	http://gtrd.biouml.org/downloads/20.06/gtrdHub/hg38/bigBed/ChIP-seq/Peaks/MACS2/PEAKS046640_MYC_P01106_MACS2_583.bb	GSE100335; GSM2678081	NULL	NULL	P01106
EXP047491	MYC	Homo sapiens	B	cell line	MCF10A (breast epithelial cells)	MYC (N262, homemade)	MACS2	26201	http://gtrd.biouml.org/downloads/20.06/gtrdHub/hg38/bigBed/ChIP-seq/Peaks/MACS2/PEAKS046641_MYC_P01106_MACS2_583.bb	GSE100335; GSM2678082	NULL	NULL	P01106
EXP047492	MYC	Homo sapiens	B	cell line	MCF10A (breast epithelial cells)	MYC (N262, homemade)	MACS2	19360	http://gtrd.biouml.org/downloads/20.06/gtrdHub/hg38/bigBed/ChIP-seq/Peaks/MACS2/PEAKS046642_MYC_P01106_MACS2_583.bb	GSE100335; GSM2678083	NULL	NULL	P01106
EXP047594	MYC	Homo sapiens	B	cell line	P493-6 (B-cell lymphoma)	anti-MYC	MACS2	20497	http://gtrd.biouml.org/downloads/20.06/gtrdHub/hg38/bigBed/ChIP-seq/Peaks/MACS2/PEAKS046705_MYC_P01106_MACS2_708.bb	GSE101853; GSM2717249	NULL	29870403	P01106
EXP047595	MYC	Homo sapiens	B	cell line	P493-6 (B-cell lymphoma)	anti-MYC	MACS2	1259	http://gtrd.biouml.org/downloads/20.06/gtrdHub/hg38/bigBed/ChIP-seq/Peaks/MACS2/PEAKS046706_MYC_P01106_MACS2_708.bb	GSE101853; GSM2717250	NULL	29870403	P01106
EXP048312	USF2	Homo sapiens	B	cell line	K562 (myelogenous leukemia)	anti-USF2 (SantaCruz, #sc-293443, lot# C2217)	MACS2	4405	http://gtrd.biouml.org/downloads/20.06/gtrdHub/hg38/bigBed/ChIP-seq/Peaks/MACS2/PEAKS047236_USF2_Q15853_MACS2_514.bb	GSE111469; GSM3031746	NULL	29641991	Q15853
EXP048313	USF2	Homo sapiens	B	cell line	K562 (myelogenous leukemia)	anti-USF2 (SantaCruz, #sc-293443, lot# C2217)	MACS2	5843	http://gtrd.biouml.org/downloads/20.06/gtrdHub/hg38/bigBed/ChIP-seq/Peaks/MACS2/PEAKS047237_USF2_Q15853_MACS2_514.bb	GSE111469; GSM3031747	NULL	29641991	Q15853
EXP048410	TCF4	Homo sapiens	A	cell line	SH-SY5Y (neuroblastoma)	anti-TCF4 antibody K-12, sc-48947 (Santa Cruz, lot# A2507)	NA	NA	NA	GSE112704; GSM3081101	NULL	29905862	P15884
EXP048411	TCF4	Homo sapiens	A	cell line	SH-SY5Y (neuroblastoma)	anti-TCF4 antibody N-16, sc-48949 (Santa Cruz, lot# A2507)	NA	NA	NA	GSE112704; GSM3081102	NULL	29905862	P15884
EXP048612	AHR	Homo sapiens	C	cell line	GM01310 ( Transformed lymphovlasoid cell line )	D5S6H-lot 1 (Cell Signaling Technology)	MACS2	25124	http://gtrd.biouml.org/downloads/20.06/gtrdHub/hg38/bigBed/ChIP-seq/Peaks/MACS2/PEAKS047439_AHR_P35869_MACS2_2285.bb	GSE116632; GSM3244480; GSM3244481	NULL	NULL	P35869
EXP048613	AHR	Homo sapiens	C	cell line	GM01310 ( Transformed lymphovlasoid cell line )	D5S6H-lot 1 (Cell Signaling Technology)	MACS2	25190	http://gtrd.biouml.org/downloads/20.06/gtrdHub/hg38/bigBed/ChIP-seq/Peaks/MACS2/PEAKS047440_AHR_P35869_MACS2_2285.bb	GSE116632; GSM3244483; GSM3244484	NULL	NULL	P35869
EXP048715	EPAS1	Homo sapiens	C	cell line	HKC8 (kidney proximal tubule cell line)	HIF2a (PM9)	MACS2	5578	http://gtrd.biouml.org/downloads/20.06/gtrdHub/hg38/bigBed/ChIP-seq/Peaks/MACS2/PEAKS047503_EPAS1_Q99814_MACS2_2289.bb	GSE120885; GSM3417816	NULL	NULL	Q99814
EXP048717	HIF1A	Homo sapiens	C	cell line	HKC8 (kidney proximal tubule cell line)	HIF1a (PM14)	MACS2	1111	http://gtrd.biouml.org/downloads/20.06/gtrdHub/hg38/bigBed/ChIP-seq/Peaks/MACS2/PEAKS047505_HIF1A_Q16665_MACS2_2289.bb	GSE120885; GSM3417818	NULL	NULL	Q16665
EXP048719	EPAS1	Homo sapiens	C	cell line	HKC8 (kidney proximal tubule cell line)	HIF2a (PM9)	MACS2	6609	http://gtrd.biouml.org/downloads/20.06/gtrdHub/hg38/bigBed/ChIP-seq/Peaks/MACS2/PEAKS047507_EPAS1_Q99814_MACS2_2289.bb	GSE120885; GSM3417823	NULL	NULL	Q99814
EXP048721	HIF1A	Homo sapiens	C	cell line	HKC8 (kidney proximal tubule cell line)	HIF1a (PM14)	MACS2	1464	http://gtrd.biouml.org/downloads/20.06/gtrdHub/hg38/bigBed/ChIP-seq/Peaks/MACS2/PEAKS047509_HIF1A_Q16665_MACS2_2289.bb	GSE120885; GSM3417825	NULL	NULL	Q16665
EXP048723	HIF1A	Homo sapiens	C	cell line	RCC4 (kidney cancer cell line)	HIF1a (PM14)	MACS2	1000	http://gtrd.biouml.org/downloads/20.06/gtrdHub/hg38/bigBed/ChIP-seq/Peaks/MACS2/PEAKS047511_HIF1A_Q16665_MACS2_2291.bb	GSE120885; GSM3417827	NULL	NULL	Q16665
EXP048724	EPAS1	Homo sapiens	C	cell line	RCC4 (kidney cancer cell line)	HIF2a (PM9)	MACS2	1675	http://gtrd.biouml.org/downloads/20.06/gtrdHub/hg38/bigBed/ChIP-seq/Peaks/MACS2/PEAKS047512_EPAS1_Q99814_MACS2_2291.bb	GSE120885; GSM3417828	NULL	NULL	Q99814
EXP048725	EPAS1	Homo sapiens	C	cell line	RCC4 (kidney cancer cell line)	HIF2a (PM9)	MACS2	1072	http://gtrd.biouml.org/downloads/20.06/gtrdHub/hg38/bigBed/ChIP-seq/Peaks/MACS2/PEAKS047513_EPAS1_Q99814_MACS2_2291.bb	GSE120885; GSM3417829	NULL	NULL	Q99814
EXP048736	HIF1A	Homo sapiens	C	cell line	HepG2 (hepatoblastoma)	HIF1a (PM14)	MACS2	667	http://gtrd.biouml.org/downloads/20.06/gtrdHub/hg38/bigBed/ChIP-seq/Peaks/MACS2/PEAKS047524_HIF1A_Q16665_MACS2_430.bb	GSE120885; GSM3417840	NULL	NULL	Q16665
EXP048737	HIF1A	Homo sapiens	C	cell line	HepG2 (hepatoblastoma)	HIF1a (PM14)	MACS2	3907	http://gtrd.biouml.org/downloads/20.06/gtrdHub/hg38/bigBed/ChIP-seq/Peaks/MACS2/PEAKS047525_HIF1A_Q16665_MACS2_430.bb	GSE120885; GSM3417841	NULL	NULL	Q16665
EXP048738	EPAS1	Homo sapiens	C	cell line	HepG2 (hepatoblastoma)	HIF2a (PM9)	MACS2	1965	http://gtrd.biouml.org/downloads/20.06/gtrdHub/hg38/bigBed/ChIP-seq/Peaks/MACS2/PEAKS047526_EPAS1_Q99814_MACS2_430.bb	GSE120885; GSM3417842	NULL	NULL	Q99814
EXP048739	EPAS1	Homo sapiens	C	cell line	HepG2 (hepatoblastoma)	HIF2a (PM9)	MACS2	1465	http://gtrd.biouml.org/downloads/20.06/gtrdHub/hg38/bigBed/ChIP-seq/Peaks/MACS2/PEAKS047527_EPAS1_Q99814_MACS2_430.bb	GSE120885; GSM3417843	NULL	NULL	Q99814
EXP048740	HIF1A	Homo sapiens	C	cell line	HKC8 (kidney proximal tubule cell line)	HIF1a (PM14)	MACS2	80	http://gtrd.biouml.org/downloads/20.06/gtrdHub/hg38/bigBed/ChIP-seq/Peaks/MACS2/PEAKS047528_HIF1A_Q16665_MACS2_2289.bb	GSE120885; GSM3417778; GSM3417779	NULL	NULL	Q16665
EXP048741	EPAS1	Homo sapiens	C	cell line	HKC8 (kidney proximal tubule cell line)	HIF2a (PM9)	MACS2	104	http://gtrd.biouml.org/downloads/20.06/gtrdHub/hg38/bigBed/ChIP-seq/Peaks/MACS2/PEAKS047529_EPAS1_Q99814_MACS2_2289.bb	GSE120885; GSM3417780; GSM3417781	NULL	NULL	Q99814
EXP048743	HIF1A	Homo sapiens	C	cell line	HKC8 (kidney proximal tubule cell line)	HIF1a (PM14)	MACS2	53	http://gtrd.biouml.org/downloads/20.06/gtrdHub/hg38/bigBed/ChIP-seq/Peaks/MACS2/PEAKS047531_HIF1A_Q16665_MACS2_2289.bb	GSE120885; GSM3417785; GSM3417786	NULL	NULL	Q16665
EXP048744	EPAS1	Homo sapiens	C	cell line	HKC8 (kidney proximal tubule cell line)	HIF2a (PM9)	MACS2	33	http://gtrd.biouml.org/downloads/20.06/gtrdHub/hg38/bigBed/ChIP-seq/Peaks/MACS2/PEAKS047532_EPAS1_Q99814_MACS2_2289.bb	GSE120885; GSM3417787; GSM3417788	NULL	NULL	Q99814
EXP048746	HIF1A	Homo sapiens	C	cell line	HKC8 (kidney proximal tubule cell line)	HIF1a (PM14)	MACS2	166	http://gtrd.biouml.org/downloads/20.06/gtrdHub/hg38/bigBed/ChIP-seq/Peaks/MACS2/PEAKS047534_HIF1A_Q16665_MACS2_2289.bb	GSE120885; GSM3417792; GSM3417793	NULL	NULL	Q16665
EXP048747	EPAS1	Homo sapiens	C	cell line	HKC8 (kidney proximal tubule cell line)	HIF2a (PM9)	MACS2	76	http://gtrd.biouml.org/downloads/20.06/gtrdHub/hg38/bigBed/ChIP-seq/Peaks/MACS2/PEAKS047535_EPAS1_Q99814_MACS2_2289.bb	GSE120885; GSM3417794; GSM3417795	NULL	NULL	Q99814
EXP048749	HIF1A	Homo sapiens	C	cell line	HKC8 (kidney proximal tubule cell line)	HIF1a (PM14)	MACS2	31	http://gtrd.biouml.org/downloads/20.06/gtrdHub/hg38/bigBed/ChIP-seq/Peaks/MACS2/PEAKS047537_HIF1A_Q16665_MACS2_2289.bb	GSE120885; GSM3417799; GSM3417800	NULL	NULL	Q16665
EXP048750	EPAS1	Homo sapiens	C	cell line	HKC8 (kidney proximal tubule cell line)	HIF2a (PM9)	MACS2	46	http://gtrd.biouml.org/downloads/20.06/gtrdHub/hg38/bigBed/ChIP-seq/Peaks/MACS2/PEAKS047538_EPAS1_Q99814_MACS2_2289.bb	GSE120885; GSM3417801; GSM3417802	NULL	NULL	Q99814
EXP048753	HIF1A	Homo sapiens	C	cell line	HKC8 (kidney proximal tubule cell line)	HIF1a (PM14)	MACS2	2542	http://gtrd.biouml.org/downloads/20.06/gtrdHub/hg38/bigBed/ChIP-seq/Peaks/MACS2/PEAKS047541_HIF1A_Q16665_MACS2_2289.bb	GSE120885; GSM3417813; GSM3417820	NULL	NULL	Q16665
EXP048754	EPAS1	Homo sapiens	C	cell line	HKC8 (kidney proximal tubule cell line)	HIF2a (PM9)	MACS2	9261	http://gtrd.biouml.org/downloads/20.06/gtrdHub/hg38/bigBed/ChIP-seq/Peaks/MACS2/PEAKS047542_EPAS1_Q99814_MACS2_2289.bb	GSE120885; GSM3417814; GSM3417821	NULL	NULL	Q99814
EXP048813	MAX	Homo sapiens	B	cell line	MKL-1 (Merkel cell carcinoma)	Max (Santa Cruz, SC-197)	MACS2	136874	http://gtrd.biouml.org/downloads/20.06/gtrdHub/hg38/bigBed/ChIP-seq/Peaks/MACS2/PEAKS047589_MAX_P61244_MACS2_2297.bb	GSE69877; GSM1711858	NULL	29028833	P61244
EXP048815	MAX	Homo sapiens	B	cell line	MKL-1 (Merkel cell carcinoma)	Max (Santa Cruz, SC-197)	MACS2	105572	http://gtrd.biouml.org/downloads/20.06/gtrdHub/hg38/bigBed/ChIP-seq/Peaks/MACS2/PEAKS047591_MAX_P61244_MACS2_2297.bb	GSE69877; GSM1711862	NULL	29028833	P61244
EXP048884	MYCN	Homo sapiens	B	cell line	IMR-5 (Neuroblastoma)	N-MYC (B8.4.B, Santa Cruz, sc-53993)	MACS2	7826	http://gtrd.biouml.org/downloads/20.06/gtrdHub/hg38/bigBed/ChIP-seq/Peaks/MACS2/PEAKS047629_MYCN_P04198_MACS2_2307.bb	GSE78957; GSM2082058	NULL	29262328	P04198
EXP048885	MYCN	Homo sapiens	B	cell line	IMR-5 (Neuroblastoma)	N-MYC (B8.4.B, Santa Cruz, sc-53993)	MACS2	15142	http://gtrd.biouml.org/downloads/20.06/gtrdHub/hg38/bigBed/ChIP-seq/Peaks/MACS2/PEAKS047630_MYCN_P04198_MACS2_2307.bb	GSE78957; GSM2082059	NULL	29262328	P04198
EXP048926	MYCN	Homo sapiens	B	immune system	HIV-1 latently-infected central memory T cells cultured from uninfected primary T cells	MYCN	MACS2	16794	http://gtrd.biouml.org/downloads/20.06/gtrdHub/hg38/bigBed/ChIP-seq/Peaks/MACS2/PEAKS047662_MYCN_P04198_MACS2_985.bb	GSE83317; GSM2199456	NULL	29755654	P04198
EXP048927	MYCN	Homo sapiens	B	cell line	MYCN3 (neuroblastoma cell line with inducible MYCN expression)	MYCN	MACS2	14079	http://gtrd.biouml.org/downloads/20.06/gtrdHub/hg38/bigBed/ChIP-seq/Peaks/MACS2/PEAKS047663_MYCN_P04198_MACS2_2316.bb	GSE83317; GSM2199457	NULL	29755654	P04198
EXP048962	MYC	Homo sapiens	B	cell line	MRC-5 (fetal lung fibroblasts)	Myc (R&D Systems AF3696)	MACS2	28	http://gtrd.biouml.org/downloads/20.06/gtrdHub/hg38/bigBed/ChIP-seq/Peaks/MACS2/PEAKS047698_MYC_P01106_MACS2_950.bb	GSE81899; GSM2183791; GSM2183792	NULL	28813671	P01106
EXP048963	MYC	Homo sapiens	B	cell line	MRC-5 (fetal lung fibroblasts)	Myc (R&D Systems AF3696)	MACS2	36	http://gtrd.biouml.org/downloads/20.06/gtrdHub/hg38/bigBed/ChIP-seq/Peaks/MACS2/PEAKS047699_MYC_P01106_MACS2_950.bb	GSE81899; GSM2183793; GSM2183794	NULL	28813671	P01106
EXP048964	MYC	Homo sapiens	B	cell line	MRC-5 (fetal lung fibroblasts)	Myc (R&D Systems AF3696)	MACS2	56	http://gtrd.biouml.org/downloads/20.06/gtrdHub/hg38/bigBed/ChIP-seq/Peaks/MACS2/PEAKS047700_MYC_P01106_MACS2_950.bb	GSE81899; GSM2183795; GSM2183796	NULL	28813671	P01106
EXP049260	HIF1A	Homo sapiens	C	cell line	HUVEC-C (HUVEC, umbilical vein endothelial cells)	HIF1A (PM14)	MACS2	1	http://gtrd.biouml.org/downloads/20.06/gtrdHub/hg38/bigBed/ChIP-seq/Peaks/MACS2/PEAKS047897_HIF1A_Q16665_MACS2_472.bb	GSE89836; GSM2390641	NULL	29059365	Q16665
EXP049261	EPAS1	Homo sapiens	C	cell line	HUVEC-C (HUVEC, umbilical vein endothelial cells)	EPAS1 (PM9)	MACS2	129	http://gtrd.biouml.org/downloads/20.06/gtrdHub/hg38/bigBed/ChIP-seq/Peaks/MACS2/PEAKS047898_EPAS1_Q99814_MACS2_472.bb	GSE89836; GSM2390642	NULL	29059365	Q99814
EXP049262	ARNT	Homo sapiens	C	cell line	HUVEC-C (HUVEC, umbilical vein endothelial cells)	ARNT (Novus, NB-100-110)	MACS2	604	http://gtrd.biouml.org/downloads/20.06/gtrdHub/hg38/bigBed/ChIP-seq/Peaks/MACS2/PEAKS047899_ARNT_P27540_MACS2_472.bb	GSE89836; GSM2390643	NULL	29059365	P27540
EXP049351	MYC	Homo sapiens	B	cell line	CUTLL1 (T-cell lymphoblastic lymphoma 1)	MYC (Santa Cruz Biotech, N262)	MACS2	5053	http://gtrd.biouml.org/downloads/20.06/gtrdHub/hg38/bigBed/ChIP-seq/Peaks/MACS2/PEAKS047965_MYC_P01106_MACS2_199.bb	GSE90716; GSM2411138; GSM2411139	NULL	30038221	P01106
EXP049480	HAND2	Homo sapiens	A	cell line	BE2C	HAND2 (Santa Cruz, sc9409X, #c230)	MACS2	85058	http://gtrd.biouml.org/downloads/20.06/gtrdHub/hg38/bigBed/ChIP-seq/Peaks/MACS2/PEAKS048051_HAND2_P61296_MACS2_1141.bb	GSE94822; GSM2486155	NULL	30127528	P61296
EXP049482	MYCN	Homo sapiens	B	cell line	BE2C	n-Myc (Abcam, Ab16898, #GR291423-1)	MACS2	34305	http://gtrd.biouml.org/downloads/20.06/gtrdHub/hg38/bigBed/ChIP-seq/Peaks/MACS2/PEAKS048053_MYCN_P04198_MACS2_1141.bb	GSE94822; GSM2486158	NULL	30127528	P04198
EXP049486	HAND2	Homo sapiens	A	cell line	Kelly (neuroblastoma)	HAND2 (Santa Cruz, sc9409X, #c230)	MACS2	60496	http://gtrd.biouml.org/downloads/20.06/gtrdHub/hg38/bigBed/ChIP-seq/Peaks/MACS2/PEAKS048057_HAND2_P61296_MACS2_520.bb	GSE94822; GSM2486166	NULL	30127528	P61296
EXP049488	MYCN	Homo sapiens	B	cell line	Kelly (neuroblastoma)	n-Myc (Abcam, Ab16898, #GR291423-1)	MACS2	80399	http://gtrd.biouml.org/downloads/20.06/gtrdHub/hg38/bigBed/ChIP-seq/Peaks/MACS2/PEAKS048059_MYCN_P04198_MACS2_520.bb	GSE94822; GSM2915909	NULL	30127528	P04198
EXP049687	CLOCK	Homo sapiens	C	Brain	BA10 (brodmann area 10)	alfa-CLOCK (ab3517, Abcam, lot #GR222742-4)	MACS2	6955	http://gtrd.biouml.org/downloads/20.06/gtrdHub/hg38/bigBed/ChIP-seq/Peaks/MACS2/PEAKS048214_CLOCK_O15516_MACS2_2357.bb	GSE96659; GSM2537568	NULL	29196536	O15516
EXP049688	CLOCK	Homo sapiens	C	Brain	BA10 (brodmann area 10)	alfa-CLOCK (ab3517, Abcam, lot #GR222742-4)	MACS2	17115	http://gtrd.biouml.org/downloads/20.06/gtrdHub/hg38/bigBed/ChIP-seq/Peaks/MACS2/PEAKS048215_CLOCK_O15516_MACS2_2357.bb	GSE96659; GSM2537571	NULL	29196536	O15516
EXP049689	CLOCK	Homo sapiens	C	Brain	BA10 (brodmann area 10)	alfa-CLOCK (ab3517, Abcam, lot #GR222742-4)	MACS2	13785	http://gtrd.biouml.org/downloads/20.06/gtrdHub/hg38/bigBed/ChIP-seq/Peaks/MACS2/PEAKS048216_CLOCK_O15516_MACS2_2357.bb	GSE96659; GSM2537574	NULL	29196536	O15516
EXP049690	CLOCK	Homo sapiens	C	Brain	BA10 (brodmann area 10)	alfa-CLOCK (ab3517, Abcam, lot #GR222742-4)	MACS2	8041	http://gtrd.biouml.org/downloads/20.06/gtrdHub/hg38/bigBed/ChIP-seq/Peaks/MACS2/PEAKS048217_CLOCK_O15516_MACS2_2357.bb	GSE96659; GSM2537577	NULL	29196536	O15516
EXP049691	CLOCK	Homo sapiens	C	Brain	BA10 (brodmann area 10)	alfa-CLOCK (ab3517, Abcam, lot #GR222742-4)	MACS2	10642	http://gtrd.biouml.org/downloads/20.06/gtrdHub/hg38/bigBed/ChIP-seq/Peaks/MACS2/PEAKS048218_CLOCK_O15516_MACS2_2357.bb	GSE96659; GSM2537580	NULL	29196536	O15516
EXP049692	CLOCK	Homo sapiens	C	Brain	BA40 (brodmann area 40)	alfa-CLOCK (ab3517, Abcam, lot #GR222742-4)	MACS2	81903	http://gtrd.biouml.org/downloads/20.06/gtrdHub/hg38/bigBed/ChIP-seq/Peaks/MACS2/PEAKS048219_CLOCK_O15516_MACS2_2358.bb	GSE96659; GSM2537583	NULL	29196536	O15516
EXP049693	CLOCK	Homo sapiens	C	Brain	BA40 (brodmann area 40)	alfa-CLOCK (ab3517, Abcam, lot #GR222742-4)	MACS2	9789	http://gtrd.biouml.org/downloads/20.06/gtrdHub/hg38/bigBed/ChIP-seq/Peaks/MACS2/PEAKS048220_CLOCK_O15516_MACS2_2358.bb	GSE96659; GSM2537586	NULL	29196536	O15516
EXP049694	CLOCK	Homo sapiens	C	Brain	BA40 (brodmann area 40)	alfa-CLOCK (ab3517, Abcam, lot #GR222742-4)	MACS2	8975	http://gtrd.biouml.org/downloads/20.06/gtrdHub/hg38/bigBed/ChIP-seq/Peaks/MACS2/PEAKS048221_CLOCK_O15516_MACS2_2358.bb	GSE96659; GSM2537589	NULL	29196536	O15516
EXP049695	CLOCK	Homo sapiens	C	Brain	BA40 (brodmann area 40)	alfa-CLOCK (ab3517, Abcam, lot #GR222742-4)	MACS2	16474	http://gtrd.biouml.org/downloads/20.06/gtrdHub/hg38/bigBed/ChIP-seq/Peaks/MACS2/PEAKS048222_CLOCK_O15516_MACS2_2358.bb	GSE96659; GSM2537592	NULL	29196536	O15516
EXP049696	CLOCK	Homo sapiens	C	Brain	BA40 (brodmann area 40)	alfa-CLOCK (ab3517, Abcam, lot #GR222742-4)	MACS2	9772	http://gtrd.biouml.org/downloads/20.06/gtrdHub/hg38/bigBed/ChIP-seq/Peaks/MACS2/PEAKS048223_CLOCK_O15516_MACS2_2358.bb	GSE96659; GSM2537595	NULL	29196536	O15516
EXP049703	TCF4	Homo sapiens	A	cell line	SH-SY5Y (neuroblastoma)	anti-TCF4	MACS2	678	http://gtrd.biouml.org/downloads/20.06/gtrdHub/hg38/bigBed/ChIP-seq/Peaks/MACS2/PEAKS048226_TCF4_P15884_MACS2_664.bb	GSE96915; GSM2545828	NULL	29228394	P15884
EXP049704	TCF4	Homo sapiens	A	cell line	SH-SY5Y (neuroblastoma)	anti-TCF4	MACS2	9511	http://gtrd.biouml.org/downloads/20.06/gtrdHub/hg38/bigBed/ChIP-seq/Peaks/MACS2/PEAKS048227_TCF4_P15884_MACS2_664.bb	GSE96915; GSM2545830	NULL	29228394	P15884
EXP049919	NCOA2	Homo sapiens	B	cell line	THP-1 (acute monocytic leukemia)	Ncoa2	MACS2	216	http://gtrd.biouml.org/downloads/20.06/gtrdHub/hg38/bigBed/ChIP-seq/Peaks/MACS2/PEAKS048374_NCOA2_Q15596_MACS2_2334.bb	GSE99887; GSM2661796; GSM2661798	NULL	29170386	Q15596
EXP049920	NCOA2	Homo sapiens	B	cell line	THP-1 (acute monocytic leukemia)	GRIP1	MACS2	3057	http://gtrd.biouml.org/downloads/20.06/gtrdHub/hg38/bigBed/ChIP-seq/Peaks/MACS2/PEAKS048375_NCOA2_Q15596_MACS2_2334.bb	GSE99887; GSM2661799; GSM2661801	NULL	29170386	Q15596
EXP049921	NCOA2	Homo sapiens	B	cell line	THP-1 (acute monocytic leukemia)	pS469-GRIP1	MACS2	54	http://gtrd.biouml.org/downloads/20.06/gtrdHub/hg38/bigBed/ChIP-seq/Peaks/MACS2/PEAKS048376_NCOA2_Q15596_MACS2_2334.bb	GSE99887; GSM2661802; GSM2661804	NULL	29170386	Q15596
EXP049922	NCOA2	Homo sapiens	B	cell line	THP-1 (acute monocytic leukemia)	pS469-GRIP1	MACS2	486	http://gtrd.biouml.org/downloads/20.06/gtrdHub/hg38/bigBed/ChIP-seq/Peaks/MACS2/PEAKS048377_NCOA2_Q15596_MACS2_2334.bb	GSE99887; GSM2661805; GSM2661807	NULL	29170386	Q15596
EXP049923	NCOA2	Mus musculus	B	immune system	granulocyte macrophage progenitors	GRIP1	MACS2	26	http://gtrd.biouml.org/downloads/20.06/gtrdHub/mm10/bigBed/ChIP-seq/Peaks/MACS2/PEAKS048378_Ncoa2_Q61026_MACS2_373.bb	GSE99887; GSM2661815; GSM2661817	NULL	29170386	Q61026
EXP049924	NCOA2	Mus musculus	B	immune system	granulocyte macrophage progenitors	GRIP1	MACS2	344	http://gtrd.biouml.org/downloads/20.06/gtrdHub/mm10/bigBed/ChIP-seq/Peaks/MACS2/PEAKS048379_Ncoa2_Q61026_MACS2_373.bb	GSE99887; GSM2661818; GSM2661821	NULL	29170386	Q61026
EXP050094	MYC	Mus musculus	B	embryonic cell	secondary MEF cells	MYC (Santa Cruz, sc 764)	MACS2	3704	http://gtrd.biouml.org/downloads/20.06/gtrdHub/mm10/bigBed/ChIP-seq/Peaks/MACS2/PEAKS048485_Myc_P01108_MACS2_2376.bb	GSE102517; GSM2739914	NULL	30122475	P01108
EXP050095	MYC	Mus musculus	B	embryonic cell	secondary MEF cells	MYC (Santa Cruz, sc 764)	MACS2	6758	http://gtrd.biouml.org/downloads/20.06/gtrdHub/mm10/bigBed/ChIP-seq/Peaks/MACS2/PEAKS048486_Myc_P01108_MACS2_2376.bb	GSE102517; GSM2739915	NULL	30122475	P01108
EXP050096	MYC	Mus musculus	B	embryonic cell	secondary MEF cells	MYC (Santa Cruz, sc 764)	MACS2	1883	http://gtrd.biouml.org/downloads/20.06/gtrdHub/mm10/bigBed/ChIP-seq/Peaks/MACS2/PEAKS048487_Myc_P01108_MACS2_2376.bb	GSE102517; GSM2739916	NULL	30122475	P01108
EXP050097	MYC	Mus musculus	B	embryonic cell	secondary MEF cells	MYC (Santa Cruz, sc 764)	MACS2	722	http://gtrd.biouml.org/downloads/20.06/gtrdHub/mm10/bigBed/ChIP-seq/Peaks/MACS2/PEAKS048488_Myc_P01108_MACS2_2376.bb	GSE102517; GSM2739917	NULL	30122475	P01108
EXP050098	MYC	Mus musculus	B	embryonic cell	secondary MEF cells	MYC (Santa Cruz, sc 764)	MACS2	3676	http://gtrd.biouml.org/downloads/20.06/gtrdHub/mm10/bigBed/ChIP-seq/Peaks/MACS2/PEAKS048489_Myc_P01108_MACS2_2376.bb	GSE102517; GSM2739918	NULL	30122475	P01108
EXP050099	MYC	Mus musculus	B	embryonic cell	secondary MEF cells	MYC (Santa Cruz, sc 764)	MACS2	657	http://gtrd.biouml.org/downloads/20.06/gtrdHub/mm10/bigBed/ChIP-seq/Peaks/MACS2/PEAKS048490_Myc_P01108_MACS2_2376.bb	GSE102517; GSM2739919	NULL	30122475	P01108
EXP050100	MYC	Mus musculus	B	embryonic cell	secondary MEF cells	MYC (Santa Cruz, sc 764)	MACS2	3592	http://gtrd.biouml.org/downloads/20.06/gtrdHub/mm10/bigBed/ChIP-seq/Peaks/MACS2/PEAKS048491_Myc_P01108_MACS2_2376.bb	GSE102517; GSM2739920	NULL	30122475	P01108
EXP050101	MYC	Mus musculus	B	cell line	V6.5 (embryonic stem cells)	MYC (Santa Cruz, sc 764)	MACS2	2025	http://gtrd.biouml.org/downloads/20.06/gtrdHub/mm10/bigBed/ChIP-seq/Peaks/MACS2/PEAKS048492_Myc_P01108_MACS2_252.bb	GSE102517; GSM2739921	NULL	30122475	P01108
EXP050102	MYC	Mus musculus	B	stem cell	induced pluripotent stem cells	MYC (Santa Cruz, sc 764)	MACS2	4906	http://gtrd.biouml.org/downloads/20.06/gtrdHub/mm10/bigBed/ChIP-seq/Peaks/MACS2/PEAKS048493_Myc_P01108_MACS2_906.bb	GSE102517; GSM2739922	NULL	30122475	P01108
EXP050103	MYC	Mus musculus	B	cell line	MEF-1 (mouse embryonic fibroblasts)	MYC (Santa Cruz, sc 764)	MACS2	6653	http://gtrd.biouml.org/downloads/20.06/gtrdHub/mm10/bigBed/ChIP-seq/Peaks/MACS2/PEAKS048494_Myc_P01108_MACS2_595.bb	GSE102517; GSM2739923	NULL	30122475	P01108
EXP050344	ARNTL	Mus musculus	C	muscular tissue	gastrocnemius	Bmal1 (ab93806; LOT: GR279846-2)	MACS2	45	http://gtrd.biouml.org/downloads/20.06/gtrdHub/mm10/bigBed/ChIP-seq/Peaks/MACS2/PEAKS055685_Arntl_Q9WTL8_MACS2_2400.bb	GSE108650; GSM3212796; GSM3212797	NULL	30096135	Q9WTL8
EXP050382	MITF	Mus musculus	B	bone marrow	bone marrow myeloid cells	MITF antibody; In lab described in PMID:17403683	MACS2	511	http://gtrd.biouml.org/downloads/20.06/gtrdHub/mm10/bigBed/ChIP-seq/Peaks/MACS2/PEAKS048685_Mitf_Q08874_MACS2_2396.bb	GSE107294; GSM2863955	NULL	29619268	Q08874
EXP050383	MITF	Mus musculus	B	bone marrow	bone marrow myeloid cells	MITF antibody; In lab described in PMID:17403683	MACS2	227	http://gtrd.biouml.org/downloads/20.06/gtrdHub/mm10/bigBed/ChIP-seq/Peaks/MACS2/PEAKS048686_Mitf_Q08874_MACS2_2396.bb	GSE107294; GSM2863956	NULL	29619268	Q08874
EXP050384	MITF	Mus musculus	B	bone marrow	bone marrow myeloid cells	MITF antibody; In lab described in PMID:17403683	MACS2	290	http://gtrd.biouml.org/downloads/20.06/gtrdHub/mm10/bigBed/ChIP-seq/Peaks/MACS2/PEAKS048687_Mitf_Q08874_MACS2_2396.bb	GSE107294; GSM2863957	NULL	29619268	Q08874
EXP051007	MYOD1	Homo sapiens	A	muscular tissue	myoblasts	anti-MyoD	MACS2	75002	http://gtrd.biouml.org/downloads/20.06/gtrdHub/hg38/bigBed/ChIP-seq/Peaks/MACS2/PEAKS049007_MYOD1_P15172_MACS2_467.bb	GSE50413; GSM1218849	NULL	23230269	P15172
EXP051008	MYOD1	Homo sapiens	A	cancer	rhabdomyosarcoma	anti-MyoD	MACS2	71878	http://gtrd.biouml.org/downloads/20.06/gtrdHub/hg38/bigBed/ChIP-seq/Peaks/MACS2/PEAKS049008_MYOD1_P15172_MACS2_773.bb	GSE50413; GSM1218851	NULL	23230269	P15172
EXP051090	NCOA3	Mus musculus	B	liver	liver	SRC-3 (5E11) Rabbit mAb #2126 CST	MACS2	42331	http://gtrd.biouml.org/downloads/20.06/gtrdHub/mm10/bigBed/ChIP-seq/Peaks/MACS2/PEAKS049081_Ncoa3_O09000_MACS2_5.bb	GSE110462; GSM2991592	NULL	26611104; 29615789	O09000
EXP051174	USF2	Mus musculus	B	bone marrow	BMDM (bone marrow-derived macrophages)	Usf2 (Vendor: Santa Cruz, Cat#sc-862X)	MACS2	123085	http://gtrd.biouml.org/downloads/20.06/gtrdHub/mm10/bigBed/ChIP-seq/Peaks/MACS2/PEAKS049126_Usf2_Q64705_MACS2_81.bb	GSE109965; GSM2974711; GSM2974712	NULL	29779944	Q64705
EXP051175	USF2	Mus musculus	B	bone marrow	BMDM (bone marrow-derived macrophages)	Usf2 (Vendor: Santa Cruz, Cat#sc-862X)	MACS2	161316	http://gtrd.biouml.org/downloads/20.06/gtrdHub/mm10/bigBed/ChIP-seq/Peaks/MACS2/PEAKS049127_Usf2_Q64705_MACS2_81.bb	GSE109965; GSM2974709; GSM2974710	NULL	29779944	Q64705
EXP051273	BHLHE40	Mus musculus	unclassified	bone marrow	GM-CSF-cultured bone marrow	anti-Bhlhe40 (Novus Biologicals NB100-1800, Lot A)	MACS2	550	http://gtrd.biouml.org/downloads/20.06/gtrdHub/mm10/bigBed/ChIP-seq/Peaks/MACS2/PEAKS049191_Bhlhe40_O35185_MACS2_2417.bb	GSE113054; GSM3094813	NULL	29773644	O35185
EXP051274	BHLHE40	Mus musculus	unclassified	bone marrow	GM-CSF-cultured bone marrow	anti-Bhlhe40 (Novus Biologicals NB100-1800, Lot A)	MACS2	273	http://gtrd.biouml.org/downloads/20.06/gtrdHub/mm10/bigBed/ChIP-seq/Peaks/MACS2/PEAKS049192_Bhlhe40_O35185_MACS2_2417.bb	GSE113054; GSM3094814	NULL	29773644	O35185
EXP051275	BHLHE40	Mus musculus	unclassified	immune system	CD4+ T-cells	anti-Bhlhe40 (Novus Biologicals NB100-1800, Lot C1)	MACS2	22348	http://gtrd.biouml.org/downloads/20.06/gtrdHub/mm10/bigBed/ChIP-seq/Peaks/MACS2/PEAKS049193_Bhlhe40_O35185_MACS2_1058.bb	GSE113054; GSM3094815	NULL	29773644	O35185
EXP051276	BHLHE40	Mus musculus	unclassified	immune system	CD4+ T-cells	anti-Bhlhe40 (Novus Biologicals NB100-1800, Lot C1)	MACS2	1331	http://gtrd.biouml.org/downloads/20.06/gtrdHub/mm10/bigBed/ChIP-seq/Peaks/MACS2/PEAKS049194_Bhlhe40_O35185_MACS2_1058.bb	GSE113054; GSM3094816	NULL	29773644	O35185
EXP051556	MYOD1	Mus musculus	A	cell line	C2C12 (myoblasts)	MyoD (Santa Cruz, catalog# sc-304; lot# C0812)	MACS2	98	http://gtrd.biouml.org/downloads/20.06/gtrdHub/mm10/bigBed/ChIP-seq/Peaks/MACS2/PEAKS049380_Myod1_P10085_MACS2_1153.bb	GSE69527; GSM1702877	NULL	29618024	P10085
EXP051557	MYOG	Mus musculus	A	cell line	C2C12 (myoblasts)	Myogenin (Santa Cruz, catalog# sc-12732; lot# J0813)	MACS2	22005	http://gtrd.biouml.org/downloads/20.06/gtrdHub/mm10/bigBed/ChIP-seq/Peaks/MACS2/PEAKS049381_Myog_P12979_MACS2_1153.bb	GSE69527; GSM1702878	NULL	29618024	P12979
EXP051558	MYOD1	Mus musculus	A	cell line	C2C12 (myoblasts)	MyoD (Santa Cruz, catalog# sc-304; lot# C0812)	MACS2	4159	http://gtrd.biouml.org/downloads/20.06/gtrdHub/mm10/bigBed/ChIP-seq/Peaks/MACS2/PEAKS049382_Myod1_P10085_MACS2_1153.bb	GSE69527; GSM1702885	NULL	29618024	P10085
EXP051559	MYOG	Mus musculus	A	cell line	C2C12 (myoblasts)	Myogenin (Santa Cruz, catalog# sc-12732; lot# J0813)	MACS2	14562	http://gtrd.biouml.org/downloads/20.06/gtrdHub/mm10/bigBed/ChIP-seq/Peaks/MACS2/PEAKS049383_Myog_P12979_MACS2_1153.bb	GSE69527; GSM1702886	NULL	29618024	P12979
EXP051602	PTF1A	Mus musculus	A	pancreas	pancreas	Ptf1a antibody (kindly supplied by Bernardette Bréant)	MACS2	9576	http://gtrd.biouml.org/downloads/20.06/gtrdHub/mm10/bigBed/ChIP-seq/Peaks/MACS2/PEAKS049408_Ptf1a_Q9QX98_MACS2_713.bb	GSE77409; GSM2051452	NULL	28159836	Q9QX98
EXP051603	MYC	Mus musculus	B	pancreas	pancreas	c-Myc antibody (N262, Santa Cruz)	MACS2	6785	http://gtrd.biouml.org/downloads/20.06/gtrdHub/mm10/bigBed/ChIP-seq/Peaks/MACS2/PEAKS049409_Myc_P01108_MACS2_713.bb	GSE77409; GSM2051454	NULL	28159836	P01108
EXP051748	MYC	Mus musculus	B	liver	liver	Myc N262 (Santa Cruz, sc 764)	MACS2	45384	http://gtrd.biouml.org/downloads/20.06/gtrdHub/mm10/bigBed/ChIP-seq/Peaks/MACS2/PEAKS049504_Myc_P01108_MACS2_5.bb	GSE83863; GSM2220064	NULL	29141911	P01108
EXP051749	MYC	Mus musculus	B	liver	liver	MycN262 (Santa Cruz, sc 764)	MACS2	75042	http://gtrd.biouml.org/downloads/20.06/gtrdHub/mm10/bigBed/ChIP-seq/Peaks/MACS2/PEAKS049505_Myc_P01108_MACS2_5.bb	GSE83863; GSM2220066	NULL	29141911	P01108
EXP051752	MYC	Mus musculus	B	liver	liver	MycN262 (Santa Cruz, sc 764)	MACS2	56190	http://gtrd.biouml.org/downloads/20.06/gtrdHub/mm10/bigBed/ChIP-seq/Peaks/MACS2/PEAKS049508_Myc_P01108_MACS2_5.bb	GSE83863; GSM2220083	NULL	29141911	P01108
EXP051753	MYC	Mus musculus	B	liver	liver	MycN262 (Santa Cruz, sc 764)	MACS2	43154	http://gtrd.biouml.org/downloads/20.06/gtrdHub/mm10/bigBed/ChIP-seq/Peaks/MACS2/PEAKS049509_Myc_P01108_MACS2_5.bb	GSE83863; GSM2220085	NULL	29141911	P01108
EXP051759	MYC	Mus musculus	B	cell line	3T9 fibroblasts	Myc N262 (Santa Cruz, sc 764)	MACS2	30323	http://gtrd.biouml.org/downloads/20.06/gtrdHub/mm10/bigBed/ChIP-seq/Peaks/MACS2/PEAKS049514_Myc_P01108_MACS2_22.bb	GSE83866; GSM2220154	NULL	29141911	P01108
EXP051836	TCF3	Mus musculus	A	stem cell	neural stem cells	E2A (sc-349X, Santa Cruz Biotechnology)	MACS2	34867	http://gtrd.biouml.org/downloads/20.06/gtrdHub/mm10/bigBed/ChIP-seq/Peaks/MACS2/PEAKS049565_Tcf3_P15806_MACS2_2775.bb	GSE88991; GSM2786974	NULL	28939666	P15806
EXP051837	TCF3	Mus musculus	A	stem cell	neural stem cells	E2A (sc-349X, Santa Cruz Biotechnology)	MACS2	29412	http://gtrd.biouml.org/downloads/20.06/gtrdHub/mm10/bigBed/ChIP-seq/Peaks/MACS2/PEAKS049566_Tcf3_P15806_MACS2_2775.bb	GSE88991; GSM2786975	NULL	28939666	P15806
EXP051838	TCF3	Mus musculus	A	stem cell	neural stem cells	E2A (sc-349X, Santa Cruz Biotechnology)	MACS2	34169	http://gtrd.biouml.org/downloads/20.06/gtrdHub/mm10/bigBed/ChIP-seq/Peaks/MACS2/PEAKS049567_Tcf3_P15806_MACS2_2775.bb	GSE88991; GSM2356841; GSM2786972; GSM2786973	NULL	28939666	P15806
EXP051896	TCF3	Mus musculus	A	immune system	double-positive (DP) CD4+/CD8+ thymocyte	anti-E2A antibody (V-18, Santa Cruz Biotechnology, Lot G0814)	MACS2	26242	http://gtrd.biouml.org/downloads/20.06/gtrdHub/mm10/bigBed/ChIP-seq/Peaks/MACS2/PEAKS049613_Tcf3_P15806_MACS2_2459.bb	GSE89847; GSM2391480	NULL	29416542	P15806
EXP051897	TCF3	Mus musculus	A	immune system	iNKT (Invariant Natural Killer T cells)	anti-E2A antibody (V-18, Santa Cruz Biotechnology, Lot G0814)	MACS2	1277	http://gtrd.biouml.org/downloads/20.06/gtrdHub/mm10/bigBed/ChIP-seq/Peaks/MACS2/PEAKS049614_Tcf3_P15806_MACS2_2460.bb	GSE89847; GSM2391482	NULL	29416542	P15806
EXP051970	TAL1	Mus musculus	A	stem cell	mESCs (mouse embryonic stem cells)	anti-scl	MACS2	4926	http://gtrd.biouml.org/downloads/20.06/gtrdHub/mm10/bigBed/ChIP-seq/Peaks/MACS2/PEAKS049661_Tal1_P22091_MACS2_2.bb	GSE92536; GSM2431711	NULL	NULL	P22091
EXP051971	TAL1	Mus musculus	A	stem cell	mESCs (mouse embryonic stem cells)	anti-scl	MACS2	3368	http://gtrd.biouml.org/downloads/20.06/gtrdHub/mm10/bigBed/ChIP-seq/Peaks/MACS2/PEAKS049662_Tal1_P22091_MACS2_2.bb	GSE92536; GSM2431713	NULL	NULL	P22091
EXP052187	ARNTL	Mus musculus	C	immune system	peritoneal macrophages	anti-Bmal1	MACS2	5235	http://gtrd.biouml.org/downloads/20.06/gtrdHub/mm10/bigBed/ChIP-seq/Peaks/MACS2/PEAKS049804_Arntl_Q9WTL8_MACS2_732.bb	GSE95712; GSM2522477	NULL	28765524	Q9WTL8
EXP052188	ARNTL	Mus musculus	C	immune system	peritoneal macrophages	anti-Bmal1	MACS2	4944	http://gtrd.biouml.org/downloads/20.06/gtrdHub/mm10/bigBed/ChIP-seq/Peaks/MACS2/PEAKS049805_Arntl_Q9WTL8_MACS2_732.bb	GSE95712; GSM2522478	NULL	28765524	Q9WTL8
EXP052189	ARNTL	Mus musculus	C	immune system	peritoneal macrophages	anti-Bmal1	MACS2	5779	http://gtrd.biouml.org/downloads/20.06/gtrdHub/mm10/bigBed/ChIP-seq/Peaks/MACS2/PEAKS049806_Arntl_Q9WTL8_MACS2_732.bb	GSE95712; GSM2522479	NULL	28765524	Q9WTL8
EXP052248	ASCL1	Mus musculus	A	stem cell	mESCs (mouse embryonic stem cells)	BD Pharmingen 556604 Rat anti-MASH1 (ASCL1)	MACS2	1583	http://gtrd.biouml.org/downloads/20.06/gtrdHub/mm10/bigBed/ChIP-seq/Peaks/MACS2/PEAKS049848_Ascl1_Q02067_MACS2_2.bb	GSE97712; GSM2576033	NULL	29500235	Q02067
EXP052249	ASCL2	Mus musculus	A	stem cell	mESCs (mouse embryonic stem cells)	anti-FLAG (Sigma, F1804, mouse monoclonal)	MACS2	321	http://gtrd.biouml.org/downloads/20.06/gtrdHub/mm10/bigBed/ChIP-seq/Peaks/MACS2/PEAKS049849_Ascl2_O35885_MACS2_2.bb	GSE97712; GSM2576035	NULL	29500235	O35885
EXP052250	ASCL2	Mus musculus	A	stem cell	mESCs (mouse embryonic stem cells)	anti-FLAG (Sigma, F1804, mouse monoclonal)	MACS2	1596	http://gtrd.biouml.org/downloads/20.06/gtrdHub/mm10/bigBed/ChIP-seq/Peaks/MACS2/PEAKS049850_Ascl2_O35885_MACS2_2.bb	GSE97712; GSM2576036	NULL	29500235	O35885
EXP052251	MYOD1	Mus musculus	A	stem cell	mESCs (mouse embryonic stem cells)	anti-FLAG (Sigma, F1804, mouse monoclonal)	MACS2	3877	http://gtrd.biouml.org/downloads/20.06/gtrdHub/mm10/bigBed/ChIP-seq/Peaks/MACS2/PEAKS049851_Myod1_P10085_MACS2_2.bb	GSE97712; GSM2576038	NULL	29500235	P10085
EXP052252	MYOD1	Mus musculus	A	stem cell	mESCs (mouse embryonic stem cells)	anti-FLAG (Sigma, F1804, mouse monoclonal)	MACS2	2147	http://gtrd.biouml.org/downloads/20.06/gtrdHub/mm10/bigBed/ChIP-seq/Peaks/MACS2/PEAKS049852_Myod1_P10085_MACS2_2.bb	GSE97712; GSM2576039	NULL	29500235	P10085
EXP052319	MYC	Mus musculus	B	cell line	3T9 fibroblasts	Myc N262 (Santa Cruz, sc-764)	MACS2	44550	http://gtrd.biouml.org/downloads/20.06/gtrdHub/mm10/bigBed/ChIP-seq/Peaks/MACS2/PEAKS049891_Myc_P01108_MACS2_22.bb	GSE98419; GSM2595124	NULL	28904013	P01108
EXP052320	MYC	Mus musculus	B	cell line	3T9 fibroblasts	Myc N262 (Santa Cruz, sc-764)	MACS2	37585	http://gtrd.biouml.org/downloads/20.06/gtrdHub/mm10/bigBed/ChIP-seq/Peaks/MACS2/PEAKS049892_Myc_P01108_MACS2_22.bb	GSE98419; GSM2595125	NULL	28904013	P01108
EXP052321	MYC	Mus musculus	B	cell line	3T9 fibroblasts	Myc N262 (Santa Cruz, sc-764)	MACS2	39691	http://gtrd.biouml.org/downloads/20.06/gtrdHub/mm10/bigBed/ChIP-seq/Peaks/MACS2/PEAKS049893_Myc_P01108_MACS2_22.bb	GSE98419; GSM2595126	NULL	28904013	P01108
EXP052322	MYC	Mus musculus	B	cell line	3T9 fibroblasts	Myc N262 (Santa Cruz, sc-764)	MACS2	47682	http://gtrd.biouml.org/downloads/20.06/gtrdHub/mm10/bigBed/ChIP-seq/Peaks/MACS2/PEAKS049894_Myc_P01108_MACS2_22.bb	GSE98419; GSM2595127	NULL	28904013	P01108
EXP052323	MYC	Mus musculus	B	cell line	3T9 fibroblasts	Myc N262 (Santa Cruz, sc-764)	MACS2	42918	http://gtrd.biouml.org/downloads/20.06/gtrdHub/mm10/bigBed/ChIP-seq/Peaks/MACS2/PEAKS049895_Myc_P01108_MACS2_22.bb	GSE98419; GSM2595128	NULL	28904013	P01108
EXP052324	MYC	Mus musculus	B	cell line	3T9 fibroblasts	Myc N262 (Santa Cruz, sc-764)	MACS2	37099	http://gtrd.biouml.org/downloads/20.06/gtrdHub/mm10/bigBed/ChIP-seq/Peaks/MACS2/PEAKS049896_Myc_P01108_MACS2_22.bb	GSE98419; GSM2595129	NULL	28904013	P01108
EXP052543	TAL1	Mus musculus	A	stem cell	embryonic stem cells derived Flk-1+ cells	TAL1 (Santa Cruz sc-12984X)	MACS2	20901	http://gtrd.biouml.org/downloads/20.06/gtrdHub/mm10/bigBed/ChIP-seq/Peaks/MACS2/PEAKS050043_Tal1_P22091_MACS2_2507.bb	GSE99938; GSM2665580	NULL	28973433	P22091
EXP052544	TAL1	Mus musculus	A	stem cell	embryonic stem cells derived Flk-1+ cells	TAL1 (Santa Cruz sc-12984X)	MACS2	1103	http://gtrd.biouml.org/downloads/20.06/gtrdHub/mm10/bigBed/ChIP-seq/Peaks/MACS2/PEAKS050044_Tal1_P22091_MACS2_2507.bb	GSE99938; GSM2665581	NULL	28973433	P22091
EXP052566	AHR	Rattus norvegicus	C	liver	liver	anti-Ahr SA-210 (Enzo Life Sciences)	MACS2	1	http://gtrd.biouml.org/downloads/20.06/gtrdHub/rn6/bigBed/ChIP-seq/Peaks/MACS2/PEAKS050057_Ahr_P41738_MACS2_1046.bb	GSE110282; GSM2983919	NULL	NULL	P41738
EXP052567	AHR	Rattus norvegicus	C	liver	liver	anti-Ahr SA-210 (Enzo Life Sciences)	MACS2	5035	http://gtrd.biouml.org/downloads/20.06/gtrdHub/rn6/bigBed/ChIP-seq/Peaks/MACS2/PEAKS050058_Ahr_P41738_MACS2_1046.bb	GSE110282; GSM2983920	NULL	NULL	P41738
EXP052568	AHR	Rattus norvegicus	C	liver	liver	anti-Ahr SA-210 (Enzo Life Sciences)	MACS2	2108	http://gtrd.biouml.org/downloads/20.06/gtrdHub/rn6/bigBed/ChIP-seq/Peaks/MACS2/PEAKS050059_Ahr_P41738_MACS2_1046.bb	GSE110282; GSM2983921	NULL	NULL	P41738
EXP052569	AHR	Rattus norvegicus	C	liver	liver	anti-Ahr SA-210 (Enzo Life Sciences)	MACS2	4	http://gtrd.biouml.org/downloads/20.06/gtrdHub/rn6/bigBed/ChIP-seq/Peaks/MACS2/PEAKS050060_Ahr_P41738_MACS2_1046.bb	GSE110282; GSM2983922	NULL	NULL	P41738
EXP052570	AHR	Rattus norvegicus	C	liver	liver	anti-Ahr SA-210 (Enzo Life Sciences)	MACS2	3	http://gtrd.biouml.org/downloads/20.06/gtrdHub/rn6/bigBed/ChIP-seq/Peaks/MACS2/PEAKS050061_Ahr_P41738_MACS2_1046.bb	GSE110282; GSM2983923	NULL	NULL	P41738
EXP053212	TCF3	Homo sapiens	A	cell line	Kasumi-1 (acute myeloblastic leukemia)	HA-Tag (C29F4) Rabbit mAb (CST #3724)	MACS2	4035	http://gtrd.biouml.org/downloads/20.06/gtrdHub/hg38/bigBed/ChIP-seq/Peaks/MACS2/PEAKS050409_TCF3_P15923_MACS2_516.bb	GSE114644; GSM3146369	NULL	30593567	P15923
EXP053213	TCF12	Homo sapiens	A	cell line	Kasumi-1 (acute myeloblastic leukemia)	HEB	MACS2	808	http://gtrd.biouml.org/downloads/20.06/gtrdHub/hg38/bigBed/ChIP-seq/Peaks/MACS2/PEAKS050410_TCF12_Q99081_MACS2_516.bb	GSE114644; GSM3146371	NULL	30593567	Q99081
EXP053214	TCF4	Homo sapiens	A	cell line	Kasumi-1 (acute myeloblastic leukemia)	HA-Tag (C29F4) Rabbit mAb (CST #3724)	MACS2	17793	http://gtrd.biouml.org/downloads/20.06/gtrdHub/hg38/bigBed/ChIP-seq/Peaks/MACS2/PEAKS050411_TCF4_P15884_MACS2_516.bb	GSE114644; GSM3146373	NULL	30593567	P15884
EXP053256	BHLHE40	Homo sapiens	unclassified	cell line	WA01 (H1, human embryonic stem cells)	HA (Covance, MMS-101P)	MACS2	26024	http://gtrd.biouml.org/downloads/20.06/gtrdHub/hg38/bigBed/ChIP-seq/Peaks/MACS2/PEAKS050438_BHLHE40_O14503_MACS2_376.bb	GSE115387; GSM3177154	NULL	30602440	O14503
EXP053272	MAX	Homo sapiens	B	cell line	COLO-829 (melanoma)	anti-MYC	MACS2	8195	http://gtrd.biouml.org/downloads/20.06/gtrdHub/hg38/bigBed/ChIP-seq/Peaks/MACS2/PEAKS050452_MAX_P61244_MACS2_1549.bb	GSE115845; GSM3191787	NULL	NULL	P61244
EXP053294	MYC	Homo sapiens	B	cell line	Tet21N (neuroblastoma)	rabbit polyclonal anti-MYC antibody (produced in-house)N-262	MACS2	24570	http://gtrd.biouml.org/downloads/20.06/gtrdHub/hg38/bigBed/ChIP-seq/Peaks/MACS2/PEAKS050467_MYC_P01106_MACS2_790.bb	GSE117406; GSM3293926	NULL	NULL	P01106
EXP053307	NCOA3	Homo sapiens	B	cell line	MCF7 (Invasive ductal breast carcinoma)	SRC-3 (CST:5E11)	MACS2	7728	http://gtrd.biouml.org/downloads/20.06/gtrdHub/hg38/bigBed/ChIP-seq/Peaks/MACS2/PEAKS055911_NCOA3_Q9Y6Q9_MACS2_113.bb	GSE119702; GSM3381046	NULL	30418174	Q9Y6Q9
EXP053308	NCOA3	Homo sapiens	B	cell line	MCF7 (Invasive ductal breast carcinoma)	SRC-3 (CST:5E11)	MACS2	47172	http://gtrd.biouml.org/downloads/20.06/gtrdHub/hg38/bigBed/ChIP-seq/Peaks/MACS2/PEAKS055912_NCOA3_Q9Y6Q9_MACS2_113.bb	GSE119702; GSM3381047	NULL	30418174	Q9Y6Q9
EXP053309	NCOA3	Homo sapiens	B	cell line	MCF7 (Invasive ductal breast carcinoma)	SRC-3 (CST:5E11)	MACS2	10891	http://gtrd.biouml.org/downloads/20.06/gtrdHub/hg38/bigBed/ChIP-seq/Peaks/MACS2/PEAKS055913_NCOA3_Q9Y6Q9_MACS2_113.bb	GSE119702; GSM3381048	NULL	30418174	Q9Y6Q9
EXP053310	NCOA3	Homo sapiens	B	cell line	MCF7 (Invasive ductal breast carcinoma)	SRC-3 (CST:5E11)	MACS2	7653	http://gtrd.biouml.org/downloads/20.06/gtrdHub/hg38/bigBed/ChIP-seq/Peaks/MACS2/PEAKS055914_NCOA3_Q9Y6Q9_MACS2_113.bb	GSE119702; GSM3381049	NULL	30418174	Q9Y6Q9
EXP053346	AHR	Homo sapiens	C	cell line	MEL1 (Mucosal melanoma)	Ah Receptor Antibody (H-211) (Santa Cruz, catalog# sc-5579)	MACS2	524	http://gtrd.biouml.org/downloads/20.06/gtrdHub/hg38/bigBed/ChIP-seq/Peaks/MACS2/PEAKS050507_AHR_P35869_MACS2_2554.bb	GSE122001; GSM3452845	NULL	30266049	P35869
EXP053347	AHR	Homo sapiens	C	cell line	MEL1 (Mucosal melanoma)	Ah Receptor Antibody (H-211) (Santa Cruz, catalog# sc-5579)	MACS2	167	http://gtrd.biouml.org/downloads/20.06/gtrdHub/hg38/bigBed/ChIP-seq/Peaks/MACS2/PEAKS050508_AHR_P35869_MACS2_2554.bb	GSE122001; GSM3452846	NULL	30266049	P35869
EXP053358	NCOA2	Homo sapiens	B	uterus	endometrial stromal cells	anti-NCOA2 (Bethyl A300-346A)	MACS2	1613	http://gtrd.biouml.org/downloads/20.06/gtrdHub/hg38/bigBed/ChIP-seq/Peaks/MACS2/PEAKS050516_NCOA2_Q15596_MACS2_256.bb	GSE123246; GSM3498601	NULL	30325183	Q15596
EXP053379	HEY2	Homo sapiens	E	stem cell	iPSC-derived cardiomyocytes	Proteintech, 10597-1-AP	MACS2	602	http://gtrd.biouml.org/downloads/20.06/gtrdHub/hg38/bigBed/ChIP-seq/Peaks/MACS2/PEAKS050534_HEY2_Q9UBP5_MACS2_1005.bb	GSE81585; GSM2183991	NULL	30464173	Q9UBP5
EXP053387	TFEB	Homo sapiens	B	cell line	HUVEC-C (HUVEC, umbilical vein endothelial cells)	TFEB (#4240, CST)	MACS2	11594	http://gtrd.biouml.org/downloads/20.06/gtrdHub/hg38/bigBed/ChIP-seq/Peaks/MACS2/PEAKS050540_TFEB_P19484_MACS2_472.bb	GSE88894; GSM2354032	NULL	NULL	P19484
EXP053456	TAL1	Mus musculus	A	stem cell	embryonic stem cells derived embryonic bodies	SCL rabbit anti-serum (in-house)	MACS2	13406	http://gtrd.biouml.org/downloads/20.06/gtrdHub/mm10/bigBed/ChIP-seq/Peaks/MACS2/PEAKS050583_Tal1_P22091_MACS2_2565.bb	GSE104844; GSM2808745	NULL	30560907	P22091
EXP053457	TAL1	Mus musculus	A	stem cell	embryonic stem cells derived embryonic bodies	SCL rabbit anti-serum (in-house)	MACS2	32634	http://gtrd.biouml.org/downloads/20.06/gtrdHub/mm10/bigBed/ChIP-seq/Peaks/MACS2/PEAKS050584_Tal1_P22091_MACS2_2565.bb	GSE104844; GSM2808747	NULL	30560907	P22091
EXP053460	HIF1A	Mus musculus	C	brain	frontal cortex	anti-HIF1A	MACS2	198	http://gtrd.biouml.org/downloads/20.06/gtrdHub/mm10/bigBed/ChIP-seq/Peaks/MACS2/PEAKS050586_Hif1a_Q61221_MACS2_965.bb	GSE106220; GSM2832228; GSM2832229	NULL	30540950	Q61221
EXP053461	HIF1A	Mus musculus	C	brain	frontal cortex	anti-HIF1A	MACS2	297	http://gtrd.biouml.org/downloads/20.06/gtrdHub/mm10/bigBed/ChIP-seq/Peaks/MACS2/PEAKS050587_Hif1a_Q61221_MACS2_965.bb	GSE106220; GSM2832230; GSM2832231	NULL	30540950	Q61221
EXP053464	MYC	Mus musculus	B	embryonic cell	MEF (mouse embryonic fibroblasts)	c-Myc (N-262) (Santa Cruz, SC-764x, cat# G2916)	MACS2	7030	http://gtrd.biouml.org/downloads/20.06/gtrdHub/mm10/bigBed/ChIP-seq/Peaks/MACS2/PEAKS050589_Myc_P01108_MACS2_12.bb	GSE109458; GSM3425926; GSM3425927	NULL	30366908	P01108
EXP053465	MYC	Mus musculus	B	embryonic cell	MEF (mouse embryonic fibroblasts)	c-Myc (N-262) (Santa Cruz, SC-764x, cat# G2916)	MACS2	7152	http://gtrd.biouml.org/downloads/20.06/gtrdHub/mm10/bigBed/ChIP-seq/Peaks/MACS2/PEAKS050590_Myc_P01108_MACS2_12.bb	GSE109458; GSM3425928; GSM3425929	NULL	30366908	P01108
EXP053595	ARNTL	Mus musculus	C	liver	liver	BMAL1 Perelis et al., 2015	MACS2	21862	http://gtrd.biouml.org/downloads/20.06/gtrdHub/mm10/bigBed/ChIP-seq/Peaks/MACS2/PEAKS050661_Arntl_Q9WTL8_MACS2_5.bb	GSE117488; GSM3301807	NULL	30366905	Q9WTL8
EXP053596	ARNTL	Mus musculus	C	liver	liver	BMAL1 Perelis et al., 2015	MACS2	5283	http://gtrd.biouml.org/downloads/20.06/gtrdHub/mm10/bigBed/ChIP-seq/Peaks/MACS2/PEAKS050662_Arntl_Q9WTL8_MACS2_5.bb	GSE117488; GSM3301808	NULL	30366905	Q9WTL8
EXP053597	ARNTL	Mus musculus	C	liver	liver	BMAL1 Perelis et al., 2015	MACS2	21667	http://gtrd.biouml.org/downloads/20.06/gtrdHub/mm10/bigBed/ChIP-seq/Peaks/MACS2/PEAKS050663_Arntl_Q9WTL8_MACS2_5.bb	GSE117488; GSM3301809	NULL	30366905	Q9WTL8
EXP053598	ARNTL	Mus musculus	C	liver	liver	BMAL1 Perelis et al., 2015	MACS2	7126	http://gtrd.biouml.org/downloads/20.06/gtrdHub/mm10/bigBed/ChIP-seq/Peaks/MACS2/PEAKS050664_Arntl_Q9WTL8_MACS2_5.bb	GSE117488; GSM3301810	NULL	30366905	Q9WTL8
EXP053599	CLOCK	Mus musculus	C	liver	liver	CLOCK Perelis et al., 2015	MACS2	16961	http://gtrd.biouml.org/downloads/20.06/gtrdHub/mm10/bigBed/ChIP-seq/Peaks/MACS2/PEAKS050665_Clock_O08785_MACS2_5.bb	GSE117488; GSM3301811	NULL	30366905	O08785
EXP053600	CLOCK	Mus musculus	C	liver	liver	CLOCK Perelis et al., 2015	MACS2	25580	http://gtrd.biouml.org/downloads/20.06/gtrdHub/mm10/bigBed/ChIP-seq/Peaks/MACS2/PEAKS050666_Clock_O08785_MACS2_5.bb	GSE117488; GSM3301812	NULL	30366905	O08785
EXP053601	CLOCK	Mus musculus	C	liver	liver	CLOCK Perelis et al., 2015	MACS2	16963	http://gtrd.biouml.org/downloads/20.06/gtrdHub/mm10/bigBed/ChIP-seq/Peaks/MACS2/PEAKS050667_Clock_O08785_MACS2_5.bb	GSE117488; GSM3301813	NULL	30366905	O08785
EXP053602	CLOCK	Mus musculus	C	liver	liver	CLOCK Perelis et al., 2015	MACS2	31150	http://gtrd.biouml.org/downloads/20.06/gtrdHub/mm10/bigBed/ChIP-seq/Peaks/MACS2/PEAKS050668_Clock_O08785_MACS2_5.bb	GSE117488; GSM3301814	NULL	30366905	O08785
EXP053607	CLOCK	Mus musculus	C	liver	liver	CLOCK Perelis et al., 2015	MACS2	8006	http://gtrd.biouml.org/downloads/20.06/gtrdHub/mm10/bigBed/ChIP-seq/Peaks/MACS2/PEAKS050673_Clock_O08785_MACS2_5.bb	GSE117488; GSM3301825	NULL	30366905	O08785
EXP053608	ARNTL	Mus musculus	C	liver	liver	BMAL1 Perelis et al., 2015	MACS2	14900	http://gtrd.biouml.org/downloads/20.06/gtrdHub/mm10/bigBed/ChIP-seq/Peaks/MACS2/PEAKS050674_Arntl_Q9WTL8_MACS2_5.bb	GSE117488; GSM3301826	NULL	30366905	Q9WTL8
EXP053609	CLOCK	Mus musculus	C	liver	liver	CLOCK Perelis et al., 2015	MACS2	23051	http://gtrd.biouml.org/downloads/20.06/gtrdHub/mm10/bigBed/ChIP-seq/Peaks/MACS2/PEAKS050675_Clock_O08785_MACS2_5.bb	GSE117488; GSM3301827	NULL	30366905	O08785
EXP053610	ARNTL	Mus musculus	C	liver	liver	BMAL1 Perelis et al., 2015	MACS2	21591	http://gtrd.biouml.org/downloads/20.06/gtrdHub/mm10/bigBed/ChIP-seq/Peaks/MACS2/PEAKS050676_Arntl_Q9WTL8_MACS2_5.bb	GSE117488; GSM3301828	NULL	30366905	Q9WTL8
EXP053611	CLOCK	Mus musculus	C	liver	liver	CLOCK Perelis et al., 2015	MACS2	25546	http://gtrd.biouml.org/downloads/20.06/gtrdHub/mm10/bigBed/ChIP-seq/Peaks/MACS2/PEAKS050677_Clock_O08785_MACS2_5.bb	GSE117488; GSM3301829	NULL	30366905	O08785
EXP053612	ARNTL	Mus musculus	C	liver	liver	BMAL1 Perelis et al., 2015	MACS2	14033	http://gtrd.biouml.org/downloads/20.06/gtrdHub/mm10/bigBed/ChIP-seq/Peaks/MACS2/PEAKS050678_Arntl_Q9WTL8_MACS2_5.bb	GSE117488; GSM3301830	NULL	30366905	Q9WTL8
EXP053613	CLOCK	Mus musculus	C	liver	liver	CLOCK Perelis et al., 2015	MACS2	19132	http://gtrd.biouml.org/downloads/20.06/gtrdHub/mm10/bigBed/ChIP-seq/Peaks/MACS2/PEAKS050679_Clock_O08785_MACS2_5.bb	GSE117488; GSM3301831	NULL	30366905	O08785
EXP053614	ARNTL	Mus musculus	C	liver	liver	BMAL1 Perelis et al., 2015	MACS2	8184	http://gtrd.biouml.org/downloads/20.06/gtrdHub/mm10/bigBed/ChIP-seq/Peaks/MACS2/PEAKS050680_Arntl_Q9WTL8_MACS2_5.bb	GSE117488; GSM3301832	NULL	30366905	Q9WTL8
EXP053615	ARNTL	Mus musculus	C	embryonic cell	MEF (mouse embryonic fibroblasts)	BMAL1 Perelis et al., 2015	MACS2	118	http://gtrd.biouml.org/downloads/20.06/gtrdHub/mm10/bigBed/ChIP-seq/Peaks/MACS2/PEAKS050681_Arntl_Q9WTL8_MACS2_12.bb	GSE117488; GSM3301849	NULL	30366905	Q9WTL8
EXP053652	MYOD1	Mus musculus	A	muscular tissue	Gastrocnemius muscle	MYOD1 antibody	MACS2	11146	http://gtrd.biouml.org/downloads/20.06/gtrdHub/mm10/bigBed/ChIP-seq/Peaks/MACS2/PEAKS050705_Myod1_P10085_MACS2_2578.bb	GSE122082; GSM3454527	NULL	NULL	P10085
EXP054191	BHLHE40	Homo sapiens	unclassified	cell line	293T-Rex	anti-HA (Abcam, ab9110, Lot#GR52735-1)	MACS2	159	http://gtrd.biouml.org/downloads/20.06/gtrdHub/hg38/bigBed/ChIP-seq/Peaks/MACS2/PEAKS051084_BHLHE40_O14503_MACS2_2615.bb	GSE38273; GSM937859	NULL	24986859	O14503
EXP054194	BHLHE40	Homo sapiens	unclassified	cell line	293T-Rex	anti-HA (Abcam, ab9110, Lot#GR52735-1)	MACS2	31	http://gtrd.biouml.org/downloads/20.06/gtrdHub/hg38/bigBed/ChIP-seq/Peaks/MACS2/PEAKS051087_BHLHE40_O14503_MACS2_2615.bb	GSE38273; GSM937863	NULL	24986859	O14503
EXP054197	BHLHE40	Homo sapiens	unclassified	cell line	293T-Rex	anti-HA (Abcam, ab9110, Lot#GR52735-1)	NA	NA	NA	GSE38273; GSM937867	NULL	24986859	O14503
EXP054202	BHLHE40	Homo sapiens	unclassified	cell line	293T-Rex	anti-HA (Abcam, ab9110, Lot#GR52735-1)	MACS2	25	http://gtrd.biouml.org/downloads/20.06/gtrdHub/hg38/bigBed/ChIP-seq/Peaks/MACS2/PEAKS051095_BHLHE40_O14503_MACS2_2615.bb	GSE38273; GSM1424569	NULL	24986859	O14503
EXP054205	BHLHE40	Homo sapiens	unclassified	cell line	293T-Rex	anti-HA (Abcam, ab9110, Lot#GR52735-1)	MACS2	3	http://gtrd.biouml.org/downloads/20.06/gtrdHub/hg38/bigBed/ChIP-seq/Peaks/MACS2/PEAKS051098_BHLHE40_O14503_MACS2_2615.bb	GSE38273; GSM1424573	NULL	24986859	O14503
EXP054208	BHLHE40	Homo sapiens	unclassified	cell line	293T-Rex	anti-HA (Abcam, ab9110, Lot#GR52735-1)	MACS2	14	http://gtrd.biouml.org/downloads/20.06/gtrdHub/hg38/bigBed/ChIP-seq/Peaks/MACS2/PEAKS051101_BHLHE40_O14503_MACS2_2615.bb	GSE38273; GSM1424577	NULL	24986859	O14503
EXP054211	BHLHE40	Homo sapiens	unclassified	cell line	293T-Rex	anti-HA (Abcam, ab9110, Lot#GR52735-1)	MACS2	13206	http://gtrd.biouml.org/downloads/20.06/gtrdHub/hg38/bigBed/ChIP-seq/Peaks/MACS2/PEAKS051104_BHLHE40_O14503_MACS2_2615.bb	GSE38273; GSM1424581	NULL	24986859	O14503
EXP054214	BHLHE40	Homo sapiens	unclassified	cell line	293T-Rex	anti-HA (Abcam, ab9110, Lot#GR52735-1)	MACS2	59	http://gtrd.biouml.org/downloads/20.06/gtrdHub/hg38/bigBed/ChIP-seq/Peaks/MACS2/PEAKS051107_BHLHE40_O14503_MACS2_2615.bb	GSE38273; GSM1424585	NULL	24986859	O14503
EXP054217	BHLHE40	Homo sapiens	unclassified	cell line	293T-Rex	anti-HA (Abcam, ab9110, Lot#GR52735-1)	MACS2	2024	http://gtrd.biouml.org/downloads/20.06/gtrdHub/hg38/bigBed/ChIP-seq/Peaks/MACS2/PEAKS051110_BHLHE40_O14503_MACS2_2615.bb	GSE38273; GSM1424589	NULL	24986859	O14503
EXP054824	TAL1	Homo sapiens	A	stem cell	CD34+ hematopoietic stem cells-derived proerythroblasts	TAL1 (Santa Cruz Biotechnology sc-12984)	MACS2	39767	http://gtrd.biouml.org/downloads/20.06/gtrdHub/hg38/bigBed/ChIP-seq/Peaks/MACS2/PEAKS051528_TAL1_P17542_MACS2_167.bb	GSE59087; GSM1427077	NULL	25578878	P17542
EXP055770	SREBF2	Homo sapiens	B	cell line	PANC1 (pancreatic ductal adenocarcinoma)	anti-SREBP2 antibody (Cayman, Michigan, USA)	MACS2	248	http://gtrd.biouml.org/downloads/20.06/gtrdHub/hg38/bigBed/ChIP-seq/Peaks/MACS2/PEAKS052133_SREBF2_Q12772_MACS2_712.bb	GSE93982; GSM2466038	NULL	28249167	Q12772
EXP055771	SREBF2	Homo sapiens	B	cell line	PANC1 (pancreatic ductal adenocarcinoma)	anti-SREBP2 antibody (Cayman, Michigan, USA)	MACS2	892	http://gtrd.biouml.org/downloads/20.06/gtrdHub/hg38/bigBed/ChIP-seq/Peaks/MACS2/PEAKS052134_SREBF2_Q12772_MACS2_712.bb	GSE93982; GSM2466039	NULL	28249167	Q12772
EXP056363	HAND2	Mus musculus	A	other	limb bud, hearts, branchial arches	anti-FLAG (M2) (Sigma,F1804)	MACS2	16664	http://gtrd.biouml.org/downloads/20.06/gtrdHub/mm10/bigBed/ChIP-seq/Peaks/MACS2/PEAKS052551_Hand2_Q61039_MACS2_2785.bb	GSE55707; GSM1342121	NULL	25453830	Q61039
EXP056364	HAND2	Mus musculus	A	embryonic cell	limb bud	anti-FLAG , M2 (Sigma, Cat.-No.: F1804)	MACS2	16266	http://gtrd.biouml.org/downloads/20.06/gtrdHub/mm10/bigBed/ChIP-seq/Peaks/MACS2/PEAKS052552_Hand2_Q61039_MACS2_546.bb	GSE55707; GSM1447340	NULL	25453830	Q61039
EXP056635	HEY1	Homo sapiens	E	cell line	K562 (myelogenous leukemia)	HEY1	MACS2	42873	http://gtrd.biouml.org/downloads/20.06/gtrdHub/hg38/bigBed/ChIP-seq/Peaks/MACS2/PEAKS052730_HEY1_Q9Y5J3_MACS2_514.bb	GSE32465; GSM803385	NULL	24076218	Q9Y5J3
EXP056636	HEY1	Homo sapiens	E	cell line	HepG2 (hepatoblastoma)	HEY1	MACS2	53403	http://gtrd.biouml.org/downloads/20.06/gtrdHub/hg38/bigBed/ChIP-seq/Peaks/MACS2/PEAKS052731_HEY1_Q9Y5J3_MACS2_430.bb	GSE32465; GSM803448	NULL	24076218	Q9Y5J3
EXP056725	TAL1	Mus musculus	A	cell line	G1E (embryonic stem cells)	TAL1 (sc12984)	NA	NA	NA	GSE68964; GSM1689020; GSM1689021; GSM1689022; GSM1689023	NULL	26503782	P22091
EXP056726	TAL1	Mus musculus	A	cell line	G1E-ER4 (embryonic stem cells)	TAL1 (sc12984)	NA	NA	NA	GSE68964; GSM1689024; GSM1689025; GSM1689026; GSM1689027; GSM1689028	NULL	26503782	P22091
EXP056727	TAL1	Mus musculus	A	cell line	G1E-ER4 (embryonic stem cells)	TAL1 (sc12984)	MACS2	3688	http://gtrd.biouml.org/downloads/20.06/gtrdHub/mm10/bigBed/ChIP-seq/Peaks/MACS2/PEAKS052801_Tal1_P22091_MACS2_319.bb	GSE68964; GSM1689029; GSM1689030; GSM1689031	NULL	26503782	P22091
EXP056728	TAL1	Mus musculus	A	cell line	G1E-ER4 (embryonic stem cells)	TAL1 (sc12984)	MACS2	3337	http://gtrd.biouml.org/downloads/20.06/gtrdHub/mm10/bigBed/ChIP-seq/Peaks/MACS2/PEAKS052802_Tal1_P22091_MACS2_319.bb	GSE68964; GSM1689032; GSM1689033; GSM1689034	NULL	26503782	P22091
EXP057821	HIF1A	Homo sapiens	C	cell line	PC3(bone mets prostate adenocarcinoma)	anti-HIF1A	MACS2	97453	http://gtrd.biouml.org/downloads/20.06/gtrdHub/hg38/bigBed/ChIP-seq/Peaks/MACS2/PEAKS054236_HIF1A_Q16665_MACS2_725.bb	GSE106305; GSM2835770	NULL	30655535	Q16665
EXP057822	HIF1A	Homo sapiens	C	cell line	PC3(bone mets prostate adenocarcinoma)	anti-HIF1A	MACS2	28228	http://gtrd.biouml.org/downloads/20.06/gtrdHub/hg38/bigBed/ChIP-seq/Peaks/MACS2/PEAKS054237_HIF1A_Q16665_MACS2_725.bb	GSE106305; GSM2835771	NULL	30655535	Q16665
EXP057825	EPAS1	Homo sapiens	C	cell line	PC3(bone mets prostate adenocarcinoma)	anti-HIF2A	MACS2	13973	http://gtrd.biouml.org/downloads/20.06/gtrdHub/hg38/bigBed/ChIP-seq/Peaks/MACS2/PEAKS054240_EPAS1_Q99814_MACS2_725.bb	GSE106305; GSM3145501	NULL	30655535	Q99814
EXP057826	HIF1A	Homo sapiens	C	cell line	PC3(bone mets prostate adenocarcinoma)	anti-HIF1A	MACS2	61253	http://gtrd.biouml.org/downloads/20.06/gtrdHub/hg38/bigBed/ChIP-seq/Peaks/MACS2/PEAKS054241_HIF1A_Q16665_MACS2_725.bb	GSE106305; GSM3145502	NULL	30655535	Q16665
EXP057827	HIF1A	Homo sapiens	C	cell line	PC3(bone mets prostate adenocarcinoma)	anti-HIF1A	MACS2	7288	http://gtrd.biouml.org/downloads/20.06/gtrdHub/hg38/bigBed/ChIP-seq/Peaks/MACS2/PEAKS054242_HIF1A_Q16665_MACS2_725.bb	GSE106305; GSM3145503	NULL	30655535	Q16665
EXP057869	HIF1A	Homo sapiens	C	cell line	MDA-MB-231 (breast adenocarcinoma)	anti-HIF-1alpha (Bethyl Laboratories, Cat.# A300-286A)	MACS2	8071	http://gtrd.biouml.org/downloads/20.06/gtrdHub/hg38/bigBed/ChIP-seq/Peaks/MACS2/PEAKS054271_HIF1A_Q16665_MACS2_2301.bb	GSE108833; GSM2913935; GSM2913936	NULL	29629903	Q16665
EXP057893	MYC	Homo sapiens	B	cell line	G401 (rhabdoid tumor of the kidney)	anti-MYC	MACS2	4122	http://gtrd.biouml.org/downloads/20.06/gtrdHub/hg38/bigBed/ChIP-seq/Peaks/MACS2/PEAKS054281_MYC_P01106_MACS2_937.bb	GSE109310; GSM2937003	NULL	31043611	P01106
EXP057894	MYC	Homo sapiens	B	cell line	G401 (rhabdoid tumor of the kidney)	anti-MYC	MACS2	10997	http://gtrd.biouml.org/downloads/20.06/gtrdHub/hg38/bigBed/ChIP-seq/Peaks/MACS2/PEAKS054282_MYC_P01106_MACS2_937.bb	GSE109310; GSM2937004	NULL	31043611	P01106
EXP057895	MYC	Homo sapiens	B	cell line	G401 (rhabdoid tumor of the kidney)	anti-MYC	NA	NA	NA	GSE109310; GSM2937005	NULL	31043611	P01106
EXP057896	MYC	Homo sapiens	B	cell line	G401 (rhabdoid tumor of the kidney)	anti-MYC	MACS2	1	http://gtrd.biouml.org/downloads/20.06/gtrdHub/hg38/bigBed/ChIP-seq/Peaks/MACS2/PEAKS054284_MYC_P01106_MACS2_937.bb	GSE109310; GSM2937006	NULL	31043611	P01106
EXP057897	MYC	Homo sapiens	B	cell line	G401 (rhabdoid tumor of the kidney)	anti-MYC	MACS2	2487	http://gtrd.biouml.org/downloads/20.06/gtrdHub/hg38/bigBed/ChIP-seq/Peaks/MACS2/PEAKS054285_MYC_P01106_MACS2_937.bb	GSE109310; GSM2937007	NULL	31043611	P01106
EXP057898	MYC	Homo sapiens	B	cell line	G401 (rhabdoid tumor of the kidney)	anti-MYC	MACS2	296	http://gtrd.biouml.org/downloads/20.06/gtrdHub/hg38/bigBed/ChIP-seq/Peaks/MACS2/PEAKS054286_MYC_P01106_MACS2_937.bb	GSE109310; GSM2937008	NULL	31043611	P01106
EXP058024	MYCN	Homo sapiens	B	cell line	SH-EP-NMYCER	anti-NMYC (B8.4.B, Santa Cruz, sc-53993)	MACS2	19414	http://gtrd.biouml.org/downloads/20.06/gtrdHub/hg38/bigBed/ChIP-seq/Peaks/MACS2/PEAKS054365_MYCN_P04198_MACS2_3007.bb	GSE111905; GSM3044605	NULL	30894746	P04198
EXP058025	MYCN	Homo sapiens	B	cell line	SH-EP-NMYCER	anti-NMYC (B8.4.B, Santa Cruz, sc-53993)	MACS2	39841	http://gtrd.biouml.org/downloads/20.06/gtrdHub/hg38/bigBed/ChIP-seq/Peaks/MACS2/PEAKS054366_MYCN_P04198_MACS2_3007.bb	GSE111905; GSM3044606	NULL	30894746	P04198
EXP058036	MYCN	Homo sapiens	B	cell line	SH-EP (Neuroblastoma, Derived from metastatic site: Bone marrow)	NMYC (B8.4.B, Santa Cruz, sc-53993)	MACS2	24171	http://gtrd.biouml.org/downloads/20.06/gtrdHub/hg38/bigBed/ChIP-seq/Peaks/MACS2/PEAKS054377_MYCN_P04198_MACS2_3006.bb	GSE111905; GSM3477898	NULL	30894746	P04198
EXP058037	MYCN	Homo sapiens	B	cell line	SH-EP-NMYCER	NMYC (B8.4.B, Santa Cruz, sc-53993)	MACS2	4	http://gtrd.biouml.org/downloads/20.06/gtrdHub/hg38/bigBed/ChIP-seq/Peaks/MACS2/PEAKS054378_MYCN_P04198_MACS2_3007.bb	GSE111905; GSM3477903	NULL	30894746	P04198
EXP058038	MYCN	Homo sapiens	B	cell line	SH-EP-NMYCER	NMYC (B8.4.B, Santa Cruz, sc-53993)	MACS2	5	http://gtrd.biouml.org/downloads/20.06/gtrdHub/hg38/bigBed/ChIP-seq/Peaks/MACS2/PEAKS054379_MYCN_P04198_MACS2_3007.bb	GSE111905; GSM3477904	NULL	30894746	P04198
EXP058039	MYCN	Homo sapiens	B	cell line	SH-EP-NMYCER	NMYC (B8.4.B, Santa Cruz, sc-53993)	MACS2	7	http://gtrd.biouml.org/downloads/20.06/gtrdHub/hg38/bigBed/ChIP-seq/Peaks/MACS2/PEAKS054380_MYCN_P04198_MACS2_3007.bb	GSE111905; GSM3477905	NULL	30894746	P04198
EXP058040	MYCN	Homo sapiens	B	cell line	SH-EP-NMYCER	NMYC (B8.4.B, Santa Cruz, sc-53993)	MACS2	14	http://gtrd.biouml.org/downloads/20.06/gtrdHub/hg38/bigBed/ChIP-seq/Peaks/MACS2/PEAKS054381_MYCN_P04198_MACS2_3007.bb	GSE111905; GSM3477906	NULL	30894746	P04198
EXP058276	TCF4	Homo sapiens	A	cell line	SU-DHL-2 (anaplastic large cell lymphoma)	TCF4 (PMID 27846392)	MACS2	221578	http://gtrd.biouml.org/downloads/20.06/gtrdHub/hg38/bigBed/ChIP-seq/Peaks/MACS2/PEAKS054548_TCF4_P15884_MACS2_813.bb	GSE119475; GSM3375345	NULL	NULL	P15884
EXP058278	TCF4	Homo sapiens	A	cell line	TMD8 (diffuse large B-cell lymphoma)	TCF4 (PMID 27846392)	MACS2	231115	http://gtrd.biouml.org/downloads/20.06/gtrdHub/hg38/bigBed/ChIP-seq/Peaks/MACS2/PEAKS054549_TCF4_P15884_MACS2_835.bb	GSE119476; GSM3375347	NULL	NULL	P15884
EXP058410	MLXIP	Homo sapiens	B	cell line	HeLa (cervical adenocarcinoma)	anti-MLXIP (Rabbit Polyclonal Antibody, Proteintech; 13614-1-AP)	MACS2	5368	http://gtrd.biouml.org/downloads/20.06/gtrdHub/hg38/bigBed/ChIP-seq/Peaks/MACS2/PEAKS054622_MLXIP_Q9HAP2_MACS2_78.bb	GSE125089; GSM3562602	NULL	30717828	Q9HAP2
EXP058411	MLXIP	Homo sapiens	B	cell line	HeLa (cervical adenocarcinoma)	anti-MLXIP (Rabbit Polyclonal Antibody, Proteintech; 13614-1-AP)	MACS2	422	http://gtrd.biouml.org/downloads/20.06/gtrdHub/hg38/bigBed/ChIP-seq/Peaks/MACS2/PEAKS054623_MLXIP_Q9HAP2_MACS2_78.bb	GSE125089; GSM3562603	NULL	30717828	Q9HAP2
EXP058477	MAX	Homo sapiens	B	cell line	P493-6 (B-cell lymphoma)	anti- Max (sc-197, C-17, lot #C3016)	MACS2	6548	http://gtrd.biouml.org/downloads/20.06/gtrdHub/hg38/bigBed/ChIP-seq/Peaks/MACS2/PEAKS054658_MAX_P61244_MACS2_708.bb	GSE125863; GSM3583625	NULL	NULL	P61244
EXP058478	MAX	Homo sapiens	B	cell line	P493-6 (B-cell lymphoma)	anti- Max (sc-197, C-17, lot #C3016)	MACS2	34416	http://gtrd.biouml.org/downloads/20.06/gtrdHub/hg38/bigBed/ChIP-seq/Peaks/MACS2/PEAKS054659_MAX_P61244_MACS2_708.bb	GSE125863; GSM3583626	NULL	NULL	P61244
EXP058479	MAX	Homo sapiens	B	cell line	P493-6 (B-cell lymphoma)	anti- Max (sc-197, C-17, lot #C3016)	MACS2	22422	http://gtrd.biouml.org/downloads/20.06/gtrdHub/hg38/bigBed/ChIP-seq/Peaks/MACS2/PEAKS054660_MAX_P61244_MACS2_708.bb	GSE125863; GSM3583627	NULL	NULL	P61244
EXP058480	MYC	Homo sapiens	B	cell line	P493-6 (B-cell lymphoma)	anti-MYC (ab56)	MACS2	7305	http://gtrd.biouml.org/downloads/20.06/gtrdHub/hg38/bigBed/ChIP-seq/Peaks/MACS2/PEAKS054661_MYC_P01106_MACS2_708.bb	GSE125863; GSM3583628	NULL	NULL	P01106
EXP058481	MYC	Homo sapiens	B	cell line	P493-6 (B-cell lymphoma)	anti-MYC (ab56)	MACS2	25763	http://gtrd.biouml.org/downloads/20.06/gtrdHub/hg38/bigBed/ChIP-seq/Peaks/MACS2/PEAKS054662_MYC_P01106_MACS2_708.bb	GSE125863; GSM3583629	NULL	NULL	P01106
EXP058482	MYC	Homo sapiens	B	cell line	P493-6 (B-cell lymphoma)	anti-MYC (ab56)	MACS2	15955	http://gtrd.biouml.org/downloads/20.06/gtrdHub/hg38/bigBed/ChIP-seq/Peaks/MACS2/PEAKS054663_MYC_P01106_MACS2_708.bb	GSE125863; GSM3583630	NULL	NULL	P01106
EXP058512	MSC	Homo sapiens	A	blood	neutrophils from periferal blood	RRID: AB_441965; Catalog: 07-729; Lots: 2628833; 2575743; 2757161	MACS2	35642	http://gtrd.biouml.org/downloads/20.06/gtrdHub/hg38/bigBed/ChIP-seq/Peaks/MACS2/PEAKS054682_MSC_O60682_MACS2_3036.bb	GSE126755; GSM3612220	NULL	NULL	O60682
EXP058578	MYOD1	Homo sapiens	A	cell line	IMR90-derived myoblast	anti-MYOD(Santa Cruz, M-318 sc-760)	MACS2	98741	http://gtrd.biouml.org/downloads/20.06/gtrdHub/hg38/bigBed/ChIP-seq/Peaks/MACS2/PEAKS054724_MYOD1_P15172_MACS2_3041.bb	GSE128527; GSM2589104	NULL	NULL	P15172
EXP058579	MYOD1	Homo sapiens	A	cell line	IMR90-derived myotube	anti-MYOD(Santa Cruz, M-318 sc-760)	MACS2	191618	http://gtrd.biouml.org/downloads/20.06/gtrdHub/hg38/bigBed/ChIP-seq/Peaks/MACS2/PEAKS054725_MYOD1_P15172_MACS2_3040.bb	GSE128527; GSM2589105	NULL	NULL	P15172
EXP058584	SREBF2	Homo sapiens	B	blood	monocytes from periferal blood	anti-eGFP	MACS2	323	http://gtrd.biouml.org/downloads/20.06/gtrdHub/hg38/bigBed/ChIP-seq/Peaks/MACS2/PEAKS054727_SREBF2_Q12772_MACS2_2993.bb	GSE129202; GSM3702331	NULL	NULL	Q12772
EXP058585	SREBF2	Homo sapiens	B	blood	monocytes from periferal blood	eGFP	MACS2	23	http://gtrd.biouml.org/downloads/20.06/gtrdHub/hg38/bigBed/ChIP-seq/Peaks/MACS2/PEAKS054728_SREBF2_Q12772_MACS2_2993.bb	GSE129202; GSM3702332	NULL	NULL	Q12772
EXP058586	SREBF2	Homo sapiens	B	blood	monocytes from periferal blood	anti-SREBP2 (Abcam, ab30682)	MACS2	48550	http://gtrd.biouml.org/downloads/20.06/gtrdHub/hg38/bigBed/ChIP-seq/Peaks/MACS2/PEAKS054729_SREBF2_Q12772_MACS2_2993.bb	GSE129202; GSM3702335	NULL	NULL	Q12772
EXP058587	SREBF2	Homo sapiens	B	blood	monocytes from periferal blood	anti-SREBP2 (Abcam, ab30682)	MACS2	21183	http://gtrd.biouml.org/downloads/20.06/gtrdHub/hg38/bigBed/ChIP-seq/Peaks/MACS2/PEAKS054730_SREBF2_Q12772_MACS2_2993.bb	GSE129202; GSM3702336	NULL	NULL	Q12772
EXP058588	SREBF2	Homo sapiens	B	blood	monocytes from periferal blood	anti-SREBP2 (Abcam, ab30682)	MACS2	65436	http://gtrd.biouml.org/downloads/20.06/gtrdHub/hg38/bigBed/ChIP-seq/Peaks/MACS2/PEAKS054731_SREBF2_Q12772_MACS2_2993.bb	GSE129202; GSM3702337; GSM3702338	NULL	NULL	Q12772
EXP058841	HAND2	Mus musculus	A	embryonic cell	MEF (mouse embryonic fibroblasts)	anti-Hand2 (Diagenode, C15200054)	MACS2	180073	http://gtrd.biouml.org/downloads/20.06/gtrdHub/mm10/bigBed/ChIP-seq/Peaks/MACS2/PEAKS054899_Hand2_Q61039_MACS2_12.bb	GSE112315; GSM3067556	NULL	NULL	Q61039
EXP058845	HAND2	Mus musculus	A	embryonic cell	MEF (mouse embryonic fibroblasts)	anti-Hand2 (Diagenode, C15200054)	MACS2	104242	http://gtrd.biouml.org/downloads/20.06/gtrdHub/mm10/bigBed/ChIP-seq/Peaks/MACS2/PEAKS054903_Hand2_Q61039_MACS2_12.bb	GSE112315; GSM3067562	NULL	NULL	Q61039
EXP058854	HAND2	Mus musculus	A	embryonic cell	MEF (mouse embryonic fibroblasts)	anti-Hand2 (Diagenode, C15200054)	MACS2	126	http://gtrd.biouml.org/downloads/20.06/gtrdHub/mm10/bigBed/ChIP-seq/Peaks/MACS2/PEAKS054912_Hand2_Q61039_MACS2_12.bb	GSE112315; GSM3445595	NULL	NULL	Q61039
EXP058898	ASCL1	Mus musculus	A	stem cell	embryonic stem cells derived embryonic bodies	anti-Ascl1 (Abcam ab74065)	MACS2	13079	http://gtrd.biouml.org/downloads/20.06/gtrdHub/mm10/bigBed/ChIP-seq/Peaks/MACS2/PEAKS054945_Ascl1_Q02067_MACS2_2565.bb	GSE114172; GSM3136828; GSM3136829; GSM3136830	NULL	NULL	Q02067
EXP058899	NEUROG2	Mus musculus	A	stem cell	embryonic stem cells derived embryonic bodies	anti-Neurog2 (Santa Cruz SC-19233)	MACS2	123197	http://gtrd.biouml.org/downloads/20.06/gtrdHub/mm10/bigBed/ChIP-seq/Peaks/MACS2/PEAKS054946_Neurog2_P70447_MACS2_2565.bb	GSE114172; GSM3136832; GSM3136833; GSM3136834	NULL	NULL	P70447
EXP058900	PTF1A	Mus musculus	A	stem cell	embryonic stem cells derived embryonic bodies	anti-HA (Abcam, ab9110)	MACS2	36532	http://gtrd.biouml.org/downloads/20.06/gtrdHub/mm10/bigBed/ChIP-seq/Peaks/MACS2/PEAKS054947_Ptf1a_Q9QX98_MACS2_2565.bb	GSE114172; GSM3136836; GSM3136837	NULL	NULL	Q9QX98
EXP058901	ASCL1	Mus musculus	A	stem cell	embryonic stem cells derived embryonic bodies	anti-Ascl1 (Abcam ab74065)	MACS2	53719	http://gtrd.biouml.org/downloads/20.06/gtrdHub/mm10/bigBed/ChIP-seq/Peaks/MACS2/PEAKS054948_Ascl1_Q02067_MACS2_2565.bb	GSE114172; GSM3136839; GSM3136840	NULL	NULL	Q02067
EXP058905	NEUROG2	Mus musculus	A	stem cell	embryonic stem cells derived embryonic bodies	anti-Neurog2 (Santa Cruz SC-19233)	MACS2	118275	http://gtrd.biouml.org/downloads/20.06/gtrdHub/mm10/bigBed/ChIP-seq/Peaks/MACS2/PEAKS054952_Neurog2_P70447_MACS2_2565.bb	GSE114172; GSM3136849; GSM3136850	NULL	NULL	P70447
EXP059040	MAX	Mus musculus	B	cell line	NIH 3T3 (embryonic fibroblasts)	Anti-HA.11 (IgG, 901501)	MACS2	1440	http://gtrd.biouml.org/downloads/20.06/gtrdHub/mm10/bigBed/ChIP-seq/Peaks/MACS2/PEAKS055043_Max_P28574_MACS2_675.bb	GSE119782; GSM3383719	NULL	NULL	P28574
EXP059050	BHLHA15	Mus musculus	A	cell line	NIH 3T3 (embryonic fibroblasts)	Anti-HA.11 (IgG, 901501)	MACS2	7881	http://gtrd.biouml.org/downloads/20.06/gtrdHub/mm10/bigBed/ChIP-seq/Peaks/MACS2/PEAKS055053_Bhlha15_Q9QYC3_MACS2_675.bb	GSE119782; GSM3383706; GSM3383707	NULL	NULL	Q9QYC3
EXP059209	TWIST2	Mus musculus	A	muscular tissue	primary myoblasts	anti-Ty1	MACS2	45719	http://gtrd.biouml.org/downloads/20.06/gtrdHub/mm10/bigBed/ChIP-seq/Peaks/MACS2/PEAKS055154_Twist2_Q9D030_MACS2_2466.bb	GSE127998; GSM3659985	NULL	NULL	Q9D030
EXP059210	TWIST2	Mus musculus	A	muscular tissue	primary myoblasts	anti-Ty1	MACS2	87747	http://gtrd.biouml.org/downloads/20.06/gtrdHub/mm10/bigBed/ChIP-seq/Peaks/MACS2/PEAKS055155_Twist2_Q9D030_MACS2_2466.bb	GSE127998; GSM3659993	NULL	NULL	Q9D030
EXP059211	MYOD1	Mus musculus	A	muscular tissue	primary myoblasts	anti-MyoD	MACS2	32405	http://gtrd.biouml.org/downloads/20.06/gtrdHub/mm10/bigBed/ChIP-seq/Peaks/MACS2/PEAKS055156_Myod1_P10085_MACS2_2466.bb	GSE127998; GSM3659986; GSM3659987	NULL	NULL	P10085
EXP059212	MYOD1	Mus musculus	A	muscular tissue	primary myoblasts	anti-MyoD	MACS2	28432	http://gtrd.biouml.org/downloads/20.06/gtrdHub/mm10/bigBed/ChIP-seq/Peaks/MACS2/PEAKS055157_Myod1_P10085_MACS2_2466.bb	GSE127998; GSM3659994; GSM3659995	NULL	NULL	P10085
EXP059213	TWIST2	Mus musculus	A	muscular tissue	primary myoblasts	anti-Ty1	MACS2	138256	http://gtrd.biouml.org/downloads/20.06/gtrdHub/mm10/bigBed/ChIP-seq/Peaks/MACS2/PEAKS055158_Twist2_Q9D030_MACS2_2466.bb	GSE127998; GSM3660001; GSM3660002	NULL	NULL	Q9D030
EXP059214	MYOD1	Mus musculus	A	muscular tissue	primary myoblasts	anti-MyoD	MACS2	22774	http://gtrd.biouml.org/downloads/20.06/gtrdHub/mm10/bigBed/ChIP-seq/Peaks/MACS2/PEAKS055159_Myod1_P10085_MACS2_2466.bb	GSE127998; GSM3660003; GSM3660004	NULL	NULL	P10085
EXP059215	TWIST2	Mus musculus	A	muscular tissue	primary myoblasts	anti-Ty1	MACS2	101732	http://gtrd.biouml.org/downloads/20.06/gtrdHub/mm10/bigBed/ChIP-seq/Peaks/MACS2/PEAKS055160_Twist2_Q9D030_MACS2_2466.bb	GSE127998; GSM3660010; GSM3660011	NULL	NULL	Q9D030
EXP059216	MYOD1	Mus musculus	A	muscular tissue	primary myoblasts	anti-MyoD	MACS2	10171	http://gtrd.biouml.org/downloads/20.06/gtrdHub/mm10/bigBed/ChIP-seq/Peaks/MACS2/PEAKS055161_Myod1_P10085_MACS2_2466.bb	GSE127998; GSM3660012; GSM3660013	NULL	NULL	P10085
EXP059374	ARNT2	Mus musculus	C	embryonic cell	embryonic cortices	anti-arnt2(in-house 1048)	MACS2	71594	http://gtrd.biouml.org/downloads/20.06/gtrdHub/mm10/bigBed/ChIP-seq/Peaks/MACS2/PEAKS055278_Arnt2_Q61324_MACS2_3064.bb	GSE121660; GSM3442863	NULL	30846309	Q61324
EXP059375	ARNT2	Mus musculus	C	embryonic cell	embryonic cortices	anti-arnt2(in-house 1048)	MACS2	31875	http://gtrd.biouml.org/downloads/20.06/gtrdHub/mm10/bigBed/ChIP-seq/Peaks/MACS2/PEAKS055279_Arnt2_Q61324_MACS2_3064.bb	GSE121660; GSM3442864	NULL	30846309	Q61324
EXP059376	ARNT2	Mus musculus	C	embryonic cell	embryonic cortices	anti-arnt2(in-house 1048)	MACS2	15366	http://gtrd.biouml.org/downloads/20.06/gtrdHub/mm10/bigBed/ChIP-seq/Peaks/MACS2/PEAKS055280_Arnt2_Q61324_MACS2_3064.bb	GSE121660; GSM3442865	NULL	30846309	Q61324
EXP059377	ARNT2	Mus musculus	C	embryonic cell	embryonic cortices	anti-arnt2(in-house 1048)	MACS2	8258	http://gtrd.biouml.org/downloads/20.06/gtrdHub/mm10/bigBed/ChIP-seq/Peaks/MACS2/PEAKS055281_Arnt2_Q61324_MACS2_3064.bb	GSE121660; GSM3442866	NULL	30846309	Q61324
EXP059378	ARNT2	Mus musculus	C	embryonic cell	embryonic cortices	anti-arnt2(in-house 1048)	MACS2	34254	http://gtrd.biouml.org/downloads/20.06/gtrdHub/mm10/bigBed/ChIP-seq/Peaks/MACS2/PEAKS055282_Arnt2_Q61324_MACS2_3064.bb	GSE121660; GSM3442867	NULL	30846309	Q61324
EXP059380	ARNT2	Mus musculus	C	embryonic cell	embryonic cortices	anti-arnt2(in-house 1048)	MACS2	53460	http://gtrd.biouml.org/downloads/20.06/gtrdHub/mm10/bigBed/ChIP-seq/Peaks/MACS2/PEAKS055284_Arnt2_Q61324_MACS2_3064.bb	GSE121660; GSM3442869	NULL	30846309	Q61324
EXP059382	ARNT2	Mus musculus	C	embryonic cell	embryonic cortices	anti-arnt2(in-house 1048)	MACS2	2044	http://gtrd.biouml.org/downloads/20.06/gtrdHub/mm10/bigBed/ChIP-seq/Peaks/MACS2/PEAKS055286_Arnt2_Q61324_MACS2_3064.bb	GSE121660; GSM3442871	NULL	30846309	Q61324
EXP059384	ARNT2	Mus musculus	C	embryonic cell	embryonic cortices	anti-arnt2(in-house 1048)	MACS2	75141	http://gtrd.biouml.org/downloads/20.06/gtrdHub/mm10/bigBed/ChIP-seq/Peaks/MACS2/PEAKS055288_Arnt2_Q61324_MACS2_3064.bb	GSE121660; GSM3442873	NULL	30846309	Q61324
EXP059386	ARNT2	Mus musculus	C	embryonic cell	embryonic cortices	anti-arnt2(in-house 1048)	MACS2	55111	http://gtrd.biouml.org/downloads/20.06/gtrdHub/mm10/bigBed/ChIP-seq/Peaks/MACS2/PEAKS055290_Arnt2_Q61324_MACS2_3064.bb	GSE121660; GSM3442875	NULL	30846309	Q61324
EXP059388	ARNT2	Mus musculus	C	embryonic cell	embryonic cortices	anti-arnt2(in-house 1048)	MACS2	23205	http://gtrd.biouml.org/downloads/20.06/gtrdHub/mm10/bigBed/ChIP-seq/Peaks/MACS2/PEAKS055292_Arnt2_Q61324_MACS2_3064.bb	GSE121660; GSM3442877	NULL	30846309	Q61324
EXP059425	NPAS4	Mus musculus	unclassified	embryonic cell	embryonic cortices	anti-NPAS4 (custom made protein A purified anti-serum)	MACS2	150	http://gtrd.biouml.org/downloads/20.06/gtrdHub/mm10/bigBed/ChIP-seq/Peaks/MACS2/PEAKS055329_Npas4_Q8BGD7_MACS2_3064.bb	GSE121660; GSM3443035	NULL	30846309	Q8BGD7
EXP059426	NPAS4	Mus musculus	unclassified	embryonic cell	embryonic cortices	anti-NPAS4 (custom made protein A purified anti-serum)	MACS2	161	http://gtrd.biouml.org/downloads/20.06/gtrdHub/mm10/bigBed/ChIP-seq/Peaks/MACS2/PEAKS055330_Npas4_Q8BGD7_MACS2_3064.bb	GSE121660; GSM3443036	NULL	30846309	Q8BGD7
EXP059427	NPAS4	Mus musculus	unclassified	embryonic cell	embryonic cortices	anti-NPAS4 (custom made protein A purified anti-serum)	MACS2	100	http://gtrd.biouml.org/downloads/20.06/gtrdHub/mm10/bigBed/ChIP-seq/Peaks/MACS2/PEAKS055331_Npas4_Q8BGD7_MACS2_3064.bb	GSE121660; GSM3443037	NULL	30846309	Q8BGD7
EXP059428	NPAS4	Mus musculus	unclassified	embryonic cell	embryonic cortices	anti-NPAS4 (custom made protein A purified anti-serum)	MACS2	182	http://gtrd.biouml.org/downloads/20.06/gtrdHub/mm10/bigBed/ChIP-seq/Peaks/MACS2/PEAKS055332_Npas4_Q8BGD7_MACS2_3064.bb	GSE121660; GSM3443038	NULL	30846309	Q8BGD7
EXP059429	NPAS4	Mus musculus	unclassified	embryonic cell	embryonic cortices	anti-NPAS4 (custom made protein A purified anti-serum)	MACS2	71	http://gtrd.biouml.org/downloads/20.06/gtrdHub/mm10/bigBed/ChIP-seq/Peaks/MACS2/PEAKS055333_Npas4_Q8BGD7_MACS2_3064.bb	GSE121660; GSM3443039	NULL	30846309	Q8BGD7
EXP059430	NPAS4	Mus musculus	unclassified	embryonic cell	embryonic cortices	anti-NPAS4 (custom made protein A purified anti-serum)	MACS2	37772	http://gtrd.biouml.org/downloads/20.06/gtrdHub/mm10/bigBed/ChIP-seq/Peaks/MACS2/PEAKS055334_Npas4_Q8BGD7_MACS2_3064.bb	GSE121660; GSM3443040	NULL	30846309	Q8BGD7
EXP059435	NPAS4	Mus musculus	unclassified	embryonic cell	embryonic cortices	anti-NPAS4 (custom made protein A purified anti-serum)	MACS2	10728	http://gtrd.biouml.org/downloads/20.06/gtrdHub/mm10/bigBed/ChIP-seq/Peaks/MACS2/PEAKS055339_Npas4_Q8BGD7_MACS2_3064.bb	GSE121660; GSM3443045	NULL	30846309	Q8BGD7
EXP059436	NPAS4	Mus musculus	unclassified	embryonic cell	embryonic cortices	anti-NPAS4 (custom made protein A purified anti-serum)	MACS2	3936	http://gtrd.biouml.org/downloads/20.06/gtrdHub/mm10/bigBed/ChIP-seq/Peaks/MACS2/PEAKS055340_Npas4_Q8BGD7_MACS2_3064.bb	GSE121660; GSM3443046	NULL	30846309	Q8BGD7
EXP059445	ARNT2	Mus musculus	C	embryonic cell	embryonic cortices	anti-arnt2(in-house 1048)	MACS2	40915	http://gtrd.biouml.org/downloads/20.06/gtrdHub/mm10/bigBed/ChIP-seq/Peaks/MACS2/PEAKS055349_Arnt2_Q61324_MACS2_3064.bb	GSE121660; GSM3442868; GSM3442872; GSM3442876	NULL	30846309	Q61324
EXP059446	ARNT2	Mus musculus	C	embryonic cell	embryonic cortices	anti-arnt2(in-house 1048)	MACS2	16541	http://gtrd.biouml.org/downloads/20.06/gtrdHub/mm10/bigBed/ChIP-seq/Peaks/MACS2/PEAKS055350_Arnt2_Q61324_MACS2_3064.bb	GSE121660; GSM3442870; GSM3442874; GSM3442878	NULL	30846309	Q61324
EXP059447	ARNT2	Mus musculus	C	brain	hippocampus	anti-arnt2(in-house 1048)	MACS2	18212	http://gtrd.biouml.org/downloads/20.06/gtrdHub/mm10/bigBed/ChIP-seq/Peaks/MACS2/PEAKS055351_Arnt2_Q61324_MACS2_987.bb	GSE121660; GSM3442879; GSM3442880	NULL	30846309	Q61324
EXP059448	ARNT2	Mus musculus	C	brain	hippocampus	anti-arnt2(in-house 1048)	MACS2	17261	http://gtrd.biouml.org/downloads/20.06/gtrdHub/mm10/bigBed/ChIP-seq/Peaks/MACS2/PEAKS055352_Arnt2_Q61324_MACS2_987.bb	GSE121660; GSM3442881; GSM3442882	NULL	30846309	Q61324
EXP059449	NPAS4	Mus musculus	unclassified	embryonic cell	embryonic cortices	anti-NPAS4 (custom made protein A purified anti-serum)	MACS2	149	http://gtrd.biouml.org/downloads/20.06/gtrdHub/mm10/bigBed/ChIP-seq/Peaks/MACS2/PEAKS055353_Npas4_Q8BGD7_MACS2_3064.bb	GSE121660; GSM3443047; GSM3443048	NULL	30846309	Q8BGD7
EXP059450	NPAS4	Mus musculus	unclassified	embryonic cell	embryonic cortices	anti-NPAS4 (custom made protein A purified anti-serum)	MACS2	168	http://gtrd.biouml.org/downloads/20.06/gtrdHub/mm10/bigBed/ChIP-seq/Peaks/MACS2/PEAKS055354_Npas4_Q8BGD7_MACS2_3064.bb	GSE121660; GSM3443049; GSM3443050	NULL	30846309	Q8BGD7
EXP059451	NPAS4	Mus musculus	unclassified	embryonic cell	embryonic cortices	anti-NPAS4 (custom made protein A purified anti-serum)	MACS2	3326	http://gtrd.biouml.org/downloads/20.06/gtrdHub/mm10/bigBed/ChIP-seq/Peaks/MACS2/PEAKS055355_Npas4_Q8BGD7_MACS2_3064.bb	GSE121660; GSM3443041; GSM3443042; GSM3443043; GSM3443044	NULL	30846309	Q8BGD7
EXP059597	HIF1A	Homo sapiens	C	cell line	LNCaP (prostate carcinoma)	anti-HIF(ab2185)	MACS2	13	http://gtrd.biouml.org/downloads/20.06/gtrdHub/hg38/bigBed/ChIP-seq/Peaks/MACS2/PEAKS055895_HIF1A_Q16665_MACS2_70.bb	GSE114732; GSM3148990	NULL	NULL	Q16665
EXP059598	HIF1A	Homo sapiens	C	cell line	LNCaP (prostate carcinoma)	anti-HIF(ab2185)	MACS2	1776	http://gtrd.biouml.org/downloads/20.06/gtrdHub/hg38/bigBed/ChIP-seq/Peaks/MACS2/PEAKS055896_HIF1A_Q16665_MACS2_70.bb	GSE114732; GSM3148991	NULL	NULL	Q16665
EXP059599	HIF1A	Homo sapiens	C	cell line	LNCaP (prostate carcinoma)	anti-HIF(ab2185)	MACS2	10883	http://gtrd.biouml.org/downloads/20.06/gtrdHub/hg38/bigBed/ChIP-seq/Peaks/MACS2/PEAKS055897_HIF1A_Q16665_MACS2_70.bb	GSE114732; GSM3148992	NULL	NULL	Q16665
EXP059600	HIF1A	Homo sapiens	C	cell line	LNCaP (prostate carcinoma)	anti-HIF(ab2185)	MACS2	22658	http://gtrd.biouml.org/downloads/20.06/gtrdHub/hg38/bigBed/ChIP-seq/Peaks/MACS2/PEAKS055898_HIF1A_Q16665_MACS2_70.bb	GSE114732; GSM3148993	NULL	NULL	Q16665
EXP059792	USF1	Mus musculus	B	cell line	ES-E14 (E14, embryonic stem cells)	Usf1	MACS2	19409	http://gtrd.biouml.org/downloads/20.06/gtrdHub/mm10/bigBed/ChIP-seq/Peaks/MACS2/PEAKS055604_Usf1_Q61069_MACS2_230.bb	GSE122715; GSM3483911	NULL	31029542	Q61069
EXP059815	BHLHE40	Mus musculus	unclassified	intestine	peritoneal lavage	anti-Dec1 (Bhlhe40, NB100-1800, lot C1, Novus Biologicals)	MACS2	2529	http://gtrd.biouml.org/downloads/20.06/gtrdHub/mm10/bigBed/ChIP-seq/Peaks/MACS2/PEAKS055622_Bhlhe40_O35185_MACS2_3091.bb	GSE125729; GSM3581128	NULL	NULL	O35185
EXP059816	BHLHE40	Mus musculus	unclassified	intestine	peritoneal lavage	anti-Dec1 (Bhlhe40, NB100-1800, lot C1, Novus Biologicals)	MACS2	7877	http://gtrd.biouml.org/downloads/20.06/gtrdHub/mm10/bigBed/ChIP-seq/Peaks/MACS2/PEAKS055623_Bhlhe40_O35185_MACS2_3091.bb	GSE125729; GSM3581130	NULL	NULL	O35185
EXP060025	NEUROD1	Rattus norvegicus	A	cell line	INS-1E (pancreatic beta-cells)	anti-NeuroD1 (Goat, Santa Cruz, sc-1086X)	MACS2	617	http://gtrd.biouml.org/downloads/20.06/gtrdHub/rn6/bigBed/ChIP-seq/Peaks/MACS2/PEAKS056034_Neurod1_Q64289_MACS2_493.bb	GSE126556; GSM3604480	NULL	31182641	Q64289
EXP060026	NEUROD1	Rattus norvegicus	A	cell line	INS-1E (pancreatic beta-cells)	anti-NeuroD1 (Goat, Santa Cruz, sc-1086X)	MACS2	7616	http://gtrd.biouml.org/downloads/20.06/gtrdHub/rn6/bigBed/ChIP-seq/Peaks/MACS2/PEAKS056035_Neurod1_Q64289_MACS2_493.bb	GSE126556; GSM3604481	NULL	31182641	Q64289
EXP060027	NEUROD1	Rattus norvegicus	A	cell line	INS-1E (pancreatic beta-cells)	anti-NeuroD1 (Goat, Santa Cruz, sc-1086X)	MACS2	8783	http://gtrd.biouml.org/downloads/20.06/gtrdHub/rn6/bigBed/ChIP-seq/Peaks/MACS2/PEAKS056036_Neurod1_Q64289_MACS2_493.bb	GSE126556; GSM3604482	NULL	31182641	Q64289
EXP060028	NEUROD1	Rattus norvegicus	A	cell line	INS-1E (pancreatic beta-cells)	anti-NeuroD1 (Goat, Santa Cruz, sc-1086X)	MACS2	1002	http://gtrd.biouml.org/downloads/20.06/gtrdHub/rn6/bigBed/ChIP-seq/Peaks/MACS2/PEAKS056037_Neurod1_Q64289_MACS2_493.bb	GSE126556; GSM3604483	NULL	31182641	Q64289
EXP060236	MYC	Homo sapiens	B	cell line	LNCaP (prostate carcinoma)	anti-MYC (AF3696, R&D systems)	NA	NA	NA	GSE112667; GSM3076093; GSM3076094; GSM3076095	NULL	31149037	P01106
EXP060309	MYCN	Homo sapiens	B	cell line	Kelly (neuroblastoma)	anti-MYCN	MACS2	13483	http://gtrd.biouml.org/downloads/20.06/gtrdHub/hg38/bigBed/ChIP-seq/Peaks/MACS2/PEAKS056219_MYCN_P04198_MACS2_520.bb	GSE115249; GSM3172709	NULL	31391581	P04198
EXP060310	MYCN	Homo sapiens	B	cell line	Kelly (neuroblastoma)	anti-MYCN	MACS2	73427	http://gtrd.biouml.org/downloads/20.06/gtrdHub/hg38/bigBed/ChIP-seq/Peaks/MACS2/PEAKS056220_MYCN_P04198_MACS2_520.bb	GSE115249; GSM3172710	NULL	31391581	P04198
EXP060311	MYCN	Homo sapiens	B	cell line	Kelly (neuroblastoma)	anti-MYCN	MACS2	69549	http://gtrd.biouml.org/downloads/20.06/gtrdHub/hg38/bigBed/ChIP-seq/Peaks/MACS2/PEAKS056221_MYCN_P04198_MACS2_520.bb	GSE115249; GSM3172705; GSM3172706	NULL	31391581	P04198
EXP060359	MYOD1	Homo sapiens	A	cell line	RH4 (alveolar rhabdomyosarcoma)	MYOD SantaCruz (M-318) sc-760	MACS2	153013	http://gtrd.biouml.org/downloads/20.06/gtrdHub/hg38/bigBed/ChIP-seq/Peaks/MACS2/PEAKS056255_MYOD1_P15172_MACS2_980.bb	GSE116344; GSM3831286	NULL	31285436	P15172
EXP060360	MYOD1	Homo sapiens	A	cell line	RH4 (alveolar rhabdomyosarcoma)	MYOD SantaCruz (M-318) sc-760	MACS2	77213	http://gtrd.biouml.org/downloads/20.06/gtrdHub/hg38/bigBed/ChIP-seq/Peaks/MACS2/PEAKS056256_MYOD1_P15172_MACS2_980.bb	GSE116344; GSM3831287	NULL	31285436	P15172
EXP060363	MYOG	Homo sapiens	A	cell line	RH4 (alveolar rhabdomyosarcoma)	anti-MYOG (Thermo, cat # MA1-41042)	MACS2	62313	http://gtrd.biouml.org/downloads/20.06/gtrdHub/hg38/bigBed/ChIP-seq/Peaks/MACS2/PEAKS056259_MYOG_P15173_MACS2_980.bb	GSE116344; GSM3831290	NULL	31285436	P15173
EXP060364	MYOG	Homo sapiens	A	cell line	RH4 (alveolar rhabdomyosarcoma)	anti-MYOG (Thermo, cat # MA1-41042)	MACS2	78783	http://gtrd.biouml.org/downloads/20.06/gtrdHub/hg38/bigBed/ChIP-seq/Peaks/MACS2/PEAKS056260_MYOG_P15173_MACS2_980.bb	GSE116344; GSM3831291	NULL	31285436	P15173
EXP060463	MYCN	Homo sapiens	B	cell line	LNCaP (prostate carcinoma)	anti-MYCN (Santa Cruz, sc-53993)	MACS2	47556	http://gtrd.biouml.org/downloads/20.06/gtrdHub/hg38/bigBed/ChIP-seq/Peaks/MACS2/PEAKS056328_MYCN_P04198_MACS2_70.bb	GSE117304; GSM3290773	NULL	31260412	P04198
EXP060464	MYCN	Homo sapiens	B	cell line	LNCaP (prostate carcinoma)	anti-MYCN (Santa Cruz, sc-53993)	MACS2	46104	http://gtrd.biouml.org/downloads/20.06/gtrdHub/hg38/bigBed/ChIP-seq/Peaks/MACS2/PEAKS056329_MYCN_P04198_MACS2_70.bb	GSE117304; GSM3290774	NULL	31260412	P04198
EXP060465	MYCN	Homo sapiens	B	cell line	LNCaP (prostate carcinoma)	anti-MYCN (Santa Cruz, sc-53993)	MACS2	58807	http://gtrd.biouml.org/downloads/20.06/gtrdHub/hg38/bigBed/ChIP-seq/Peaks/MACS2/PEAKS056330_MYCN_P04198_MACS2_70.bb	GSE117304; GSM3290777	NULL	31260412	P04198
EXP060466	MYCN	Homo sapiens	B	cell line	LNCaP (prostate carcinoma)	anti-MYCN (Santa Cruz, sc-53993)	MACS2	28857	http://gtrd.biouml.org/downloads/20.06/gtrdHub/hg38/bigBed/ChIP-seq/Peaks/MACS2/PEAKS056331_MYCN_P04198_MACS2_70.bb	GSE117304; GSM3290778	NULL	31260412	P04198
EXP060467	MYCN	Homo sapiens	B	cell line	LNCaP (prostate carcinoma)	anti-MYCN (Santa Cruz, sc-53993)	MACS2	126	http://gtrd.biouml.org/downloads/20.06/gtrdHub/hg38/bigBed/ChIP-seq/Peaks/MACS2/PEAKS056332_MYCN_P04198_MACS2_70.bb	GSE117304; GSM3290780	NULL	31260412	P04198
EXP060468	MYCN	Homo sapiens	B	cell line	LNCaP (prostate carcinoma)	MYCN (Santa Cruz, sc-53993)	MACS2	150	http://gtrd.biouml.org/downloads/20.06/gtrdHub/hg38/bigBed/ChIP-seq/Peaks/MACS2/PEAKS056333_MYCN_P04198_MACS2_70.bb	GSE117304; GSM3290782	NULL	31260412	P04198
EXP060469	MYCN	Homo sapiens	B	cell line	22Rv1 xenografts	anti-MYCN (Santa Cruz, sc-53993)	MACS2	4036	http://gtrd.biouml.org/downloads/20.06/gtrdHub/hg38/bigBed/ChIP-seq/Peaks/MACS2/PEAKS056334_MYCN_P04198_MACS2_4243.bb	GSE117304; GSM3290797	NULL	31260412	P04198
EXP060470	MYCN	Homo sapiens	B	cell line	22Rv1 xenografts	anti-MYCN (Santa Cruz, sc-53993)	MACS2	16560	http://gtrd.biouml.org/downloads/20.06/gtrdHub/hg38/bigBed/ChIP-seq/Peaks/MACS2/PEAKS056335_MYCN_P04198_MACS2_4243.bb	GSE117304; GSM3290798	NULL	31260412	P04198
EXP060471	MYCN	Homo sapiens	B	cell line	22Rv1 xenografts	anti-MYCN (Santa Cruz, sc-53993)	MACS2	10443	http://gtrd.biouml.org/downloads/20.06/gtrdHub/hg38/bigBed/ChIP-seq/Peaks/MACS2/PEAKS056336_MYCN_P04198_MACS2_4243.bb	GSE117304; GSM3290801	NULL	31260412	P04198
EXP060472	MYCN	Homo sapiens	B	cell line	22Rv1 xenografts	anti-MYCN (Santa Cruz, sc-53993)	MACS2	30465	http://gtrd.biouml.org/downloads/20.06/gtrdHub/hg38/bigBed/ChIP-seq/Peaks/MACS2/PEAKS056337_MYCN_P04198_MACS2_4243.bb	GSE117304; GSM3290802	NULL	31260412	P04198
EXP060473	MYCN	Homo sapiens	B	cell line	PM154 organoids	anti-MYCN (Santa Cruz, sc-53993)	MACS2	5018	http://gtrd.biouml.org/downloads/20.06/gtrdHub/hg38/bigBed/ChIP-seq/Peaks/MACS2/PEAKS056338_MYCN_P04198_MACS2_4244.bb	GSE117304; GSM3290804	NULL	31260412	P04198
EXP060515	AHR	Homo sapiens	C	cell line	T HESCs (Telomerase immortalized cell line)	anti-AHR (H-211, sc-5579 (Santa Cruz, CA))	MACS2	157	http://gtrd.biouml.org/downloads/20.06/gtrdHub/hg38/bigBed/ChIP-seq/Peaks/MACS2/PEAKS056365_AHR_P35869_MACS2_4258.bb	GSE118413; GSM3329510	NULL	NULL	P35869
EXP060516	AHR	Homo sapiens	C	cell line	T HESCs (Telomerase immortalized cell line)	anti-AHR (H-211, sc-5579 (Santa Cruz, CA))	MACS2	3	http://gtrd.biouml.org/downloads/20.06/gtrdHub/hg38/bigBed/ChIP-seq/Peaks/MACS2/PEAKS056366_AHR_P35869_MACS2_4258.bb	GSE118413; GSM3329511	NULL	NULL	P35869
EXP060517	AHR	Homo sapiens	C	cell line	T HESCs (Telomerase immortalized cell line)	anti-AHR (H-211, sc-5579 (Santa Cruz, CA))	MACS2	1	http://gtrd.biouml.org/downloads/20.06/gtrdHub/hg38/bigBed/ChIP-seq/Peaks/MACS2/PEAKS056367_AHR_P35869_MACS2_4258.bb	GSE118413; GSM3329512	NULL	NULL	P35869
EXP060518	AHR	Homo sapiens	C	cell line	T HESCs (Telomerase immortalized cell line)	anti-AHR (H-211, sc-5579 (Santa Cruz, CA))	MACS2	695	http://gtrd.biouml.org/downloads/20.06/gtrdHub/hg38/bigBed/ChIP-seq/Peaks/MACS2/PEAKS056368_AHR_P35869_MACS2_4258.bb	GSE118413; GSM3329513	NULL	NULL	P35869
EXP060872	ATOH1	Homo sapiens	A	cell line	MKL-1 (Merkel cell carcinoma)	anti-ATOH1	MACS2	154280	http://gtrd.biouml.org/downloads/20.06/gtrdHub/hg38/bigBed/ChIP-seq/Peaks/MACS2/PEAKS056609_ATOH1_Q92858_MACS2_2297.bb	GSE124856; GSM3613345	NULL	NULL	Q92858
EXP060873	ATOH1	Homo sapiens	A	cell line	MKL-1 (Merkel cell carcinoma)	anti-ATOH1	MACS2	116296	http://gtrd.biouml.org/downloads/20.06/gtrdHub/hg38/bigBed/ChIP-seq/Peaks/MACS2/PEAKS056610_ATOH1_Q92858_MACS2_2297.bb	GSE124856; GSM3613346	NULL	NULL	Q92858
EXP060965	SREBF2	Homo sapiens	B	cell line	HCC70 (ductal breast carcinoma)	anti-SREBP2 (Cayman, #10007663)	MACS2	118776	http://gtrd.biouml.org/downloads/20.06/gtrdHub/hg38/bigBed/ChIP-seq/Peaks/MACS2/PEAKS056684_SREBF2_Q12772_MACS2_412.bb	GSE126380; GSM3597507	NULL	NULL	Q12772
EXP060966	SREBF2	Homo sapiens	B	cell line	HCC70 (ductal breast carcinoma)	anti-SREBP2 (Cayman, #10007663)	MACS2	63664	http://gtrd.biouml.org/downloads/20.06/gtrdHub/hg38/bigBed/ChIP-seq/Peaks/MACS2/PEAKS056685_SREBF2_Q12772_MACS2_412.bb	GSE126380; GSM3597508	NULL	NULL	Q12772
EXP060981	MLXIP	Homo sapiens	B	muscular tissue	skeletal muscle myotubes	anti-MondoA (ProteinTech, catalog # 13614-1-AP, lot # 00042515)	MACS2	114519	http://gtrd.biouml.org/downloads/20.06/gtrdHub/hg38/bigBed/ChIP-seq/Peaks/MACS2/PEAKS056695_MLXIP_Q9HAP2_MACS2_451.bb	GSE126733; GSM3611921	NULL	31287806	Q9HAP2
EXP060982	MLXIP	Homo sapiens	B	muscular tissue	skeletal muscle myotubes	anti-MondoA (ProteinTech, catalog # 13614-1-AP, lot # 00042515)	MACS2	9780	http://gtrd.biouml.org/downloads/20.06/gtrdHub/hg38/bigBed/ChIP-seq/Peaks/MACS2/PEAKS056696_MLXIP_Q9HAP2_MACS2_451.bb	GSE126733; GSM3611922	NULL	31287806	Q9HAP2
EXP061033	MYCN	Homo sapiens	B	cell line	CHP-134 (Neuroblastoma)	anti-NMYC antibody (sc-53993)	MACS2	53189	http://gtrd.biouml.org/downloads/20.06/gtrdHub/hg38/bigBed/ChIP-seq/Peaks/MACS2/PEAKS056728_MYCN_P04198_MACS2_4289.bb	GSE129588; GSM3716734; GSM3716735; GSM3716736	NULL	NULL	P04198
EXP061121	TCF21	Homo sapiens	A	vascular system	HCASMC (Human coronary artery smooth muscle cells)	anti-Tcf21 antibody (Sigma #HPA013189)	MACS2	78774	http://gtrd.biouml.org/downloads/20.06/gtrdHub/hg38/bigBed/ChIP-seq/Peaks/MACS2/PEAKS056797_TCF21_O43680_MACS2_192.bb	GSE131779; GSM3819864	NULL	NULL	O43680
EXP061204	MYC	Homo sapiens	B	cell line	DLD-1 (colon adenocarcinoma)	anti-c-myc antibody	MACS2	2198	http://gtrd.biouml.org/downloads/20.06/gtrdHub/hg38/bigBed/ChIP-seq/Peaks/MACS2/PEAKS056858_MYC_P01106_MACS2_219.bb	GSE132887; GSM3895624	NULL	31375671	P01106
EXP061205	MYC	Homo sapiens	B	cell line	DLD-1 (colon adenocarcinoma)	anti-c-myc antibody	MACS2	59	http://gtrd.biouml.org/downloads/20.06/gtrdHub/hg38/bigBed/ChIP-seq/Peaks/MACS2/PEAKS056859_MYC_P01106_MACS2_219.bb	GSE132887; GSM3895625	NULL	31375671	P01106
EXP061360	HIF1A	Homo sapiens	C	cell line	501Mel (melanoma)	anti-HIF1a (Rabbit Polyclonal in whole antiserum)	MACS2	2309	http://gtrd.biouml.org/downloads/20.06/gtrdHub/hg38/bigBed/ChIP-seq/Peaks/MACS2/PEAKS056962_HIF1A_Q16665_MACS2_26.bb	GSE95280; GSM2501225	NULL	31207090	Q16665
EXP061361	ARNT	Homo sapiens	C	cell line	501Mel (melanoma)	anti-HIF1b (Novus Biologicals, NB100-110, Rabbit Polyclonal in whole antiserum)	MACS2	24739	http://gtrd.biouml.org/downloads/20.06/gtrdHub/hg38/bigBed/ChIP-seq/Peaks/MACS2/PEAKS056963_ARNT_P27540_MACS2_26.bb	GSE95280; GSM2501226	NULL	31207090	P27540
EXP061362	EPAS1	Homo sapiens	C	cell line	501Mel (melanoma)	anti-HIF2a (Rabbit Polyclonal in whole antiserum)	MACS2	11144	http://gtrd.biouml.org/downloads/20.06/gtrdHub/hg38/bigBed/ChIP-seq/Peaks/MACS2/PEAKS056964_EPAS1_Q99814_MACS2_26.bb	GSE95280; GSM2501227	NULL	31207090	Q99814
EXP061669	OLIG2	Mus musculus	A	cerebellum	cerebellum	anti-Olig2 (Millipore, ab9610)	NA	NA	NA	GSE120968; GSM3423044	NULL	NULL	Q9EQW6
EXP061670	OLIG2	Mus musculus	A	cancer	medulloblastoma	anti-Olig2 (Millipore, ab9610)	MACS2	35499	http://gtrd.biouml.org/downloads/20.06/gtrdHub/mm10/bigBed/ChIP-seq/Peaks/MACS2/PEAKS057197_Olig2_Q9EQW6_MACS2_2570.bb	GSE120968; GSM3423045; GSM3936984; GSM3936985	NULL	NULL	Q9EQW6
EXP061777	HAND2	Mus musculus	A	embryonic cell	E13.5 ganglionic eminences	anti-Dlx1 (lab-made, described in paper)	MACS2	10462	http://gtrd.biouml.org/downloads/20.06/gtrdHub/mm10/bigBed/ChIP-seq/Peaks/MACS2/PEAKS057262_Hand2_Q61039_MACS2_4373.bb	GSE124936; GSM3559634	NULL	NULL	Q61039
EXP061778	HAND2	Mus musculus	A	embryonic cell	E16.5 ganglionic eminences	anti-Dlx1 (lab-made, described in paper)	MACS2	28045	http://gtrd.biouml.org/downloads/20.06/gtrdHub/mm10/bigBed/ChIP-seq/Peaks/MACS2/PEAKS057263_Hand2_Q61039_MACS2_4374.bb	GSE124936; GSM3559636	NULL	NULL	Q61039
EXP061834	NEUROD1	Mus musculus	A	cell line	AtT-20 (pituitary tumor)	anti-Neurod1 (Poulin et al. Mol. Cell. Biol 20, 4826-4837 (2000))	MACS2	120395	http://gtrd.biouml.org/downloads/20.06/gtrdHub/mm10/bigBed/ChIP-seq/Peaks/MACS2/PEAKS057305_Neurod1_Q60867_MACS2_75.bb	GSE125669; GSM3579940	NULL	NULL	Q60867
EXP061839	MYC	Mus musculus	B	spleen	primary naive B-cells from spleen	c-Myc N262 (Santa Cruz sc764)	MACS2	8998	http://gtrd.biouml.org/downloads/20.06/gtrdHub/mm10/bigBed/ChIP-seq/Peaks/MACS2/PEAKS057309_Myc_P01108_MACS2_4383.bb	GSE126339; GSM3596840	NULL	31334602	P01108
EXP061840	MYC	Mus musculus	B	spleen	primary naive B-cells from spleen	anti-c-Myc N262 (Santa Cruz sc764, N262)	MACS2	32206	http://gtrd.biouml.org/downloads/20.06/gtrdHub/mm10/bigBed/ChIP-seq/Peaks/MACS2/PEAKS057310_Myc_P01108_MACS2_4383.bb	GSE126339; GSM3596841	NULL	31334602	P01108
EXP061841	MYC	Mus musculus	B	spleen	primary naive B-cells from spleen	c-Myc N262 (Santa Cruz sc764)	MACS2	19025	http://gtrd.biouml.org/downloads/20.06/gtrdHub/mm10/bigBed/ChIP-seq/Peaks/MACS2/PEAKS057311_Myc_P01108_MACS2_4383.bb	GSE126339; GSM3596842	NULL	31334602	P01108
EXP061842	MYC	Mus musculus	B	spleen	primary naive B-cells from spleen	c-Myc N262 (Santa Cruz sc764)	MACS2	35290	http://gtrd.biouml.org/downloads/20.06/gtrdHub/mm10/bigBed/ChIP-seq/Peaks/MACS2/PEAKS057312_Myc_P01108_MACS2_4383.bb	GSE126339; GSM3596843	NULL	31334602	P01108
EXP062187	ARNTL	Mus musculus	C	liver	liver	anti-BMAL1 antibody (Abcam ab93806)	MACS2	33	http://gtrd.biouml.org/downloads/20.06/gtrdHub/mm10/bigBed/ChIP-seq/Peaks/MACS2/PEAKS057546_Arntl_Q9WTL8_MACS2_5.bb	GSE132659; GSM3885064	NULL	31150621	Q9WTL8
EXP062188	ARNTL	Mus musculus	C	liver	liver	anti-BMAL1 antibody (Abcam ab93806)	MACS2	16547	http://gtrd.biouml.org/downloads/20.06/gtrdHub/mm10/bigBed/ChIP-seq/Peaks/MACS2/PEAKS057547_Arntl_Q9WTL8_MACS2_5.bb	GSE132659; GSM3885065	NULL	31150621	Q9WTL8
EXP062189	ARNTL	Mus musculus	C	liver	liver	anti-BMAL1 antibody (Abcam ab93806)	MACS2	3600	http://gtrd.biouml.org/downloads/20.06/gtrdHub/mm10/bigBed/ChIP-seq/Peaks/MACS2/PEAKS057548_Arntl_Q9WTL8_MACS2_5.bb	GSE132659; GSM3885066	NULL	31150621	Q9WTL8
EXP062190	ARNTL	Mus musculus	C	liver	liver	anti-BMAL1 antibody (Abcam ab93806)	MACS2	20714	http://gtrd.biouml.org/downloads/20.06/gtrdHub/mm10/bigBed/ChIP-seq/Peaks/MACS2/PEAKS057549_Arntl_Q9WTL8_MACS2_5.bb	GSE132659; GSM3885067	NULL	31150621	Q9WTL8
EXP062191	ARNTL	Mus musculus	C	liver	liver	anti-BMAL1 antibody (Abcam ab93806)	MACS2	41270	http://gtrd.biouml.org/downloads/20.06/gtrdHub/mm10/bigBed/ChIP-seq/Peaks/MACS2/PEAKS057550_Arntl_Q9WTL8_MACS2_5.bb	GSE132659; GSM3885068	NULL	31150621	Q9WTL8
EXP062192	ARNTL	Mus musculus	C	liver	liver	anti-BMAL1 antibody (Abcam ab93806)	MACS2	6351	http://gtrd.biouml.org/downloads/20.06/gtrdHub/mm10/bigBed/ChIP-seq/Peaks/MACS2/PEAKS057551_Arntl_Q9WTL8_MACS2_5.bb	GSE132659; GSM3885069	NULL	31150621	Q9WTL8
EXP062193	ARNTL	Mus musculus	C	liver	liver	anti-BMAL1 antibody (Abcam ab93806)	MACS2	807	http://gtrd.biouml.org/downloads/20.06/gtrdHub/mm10/bigBed/ChIP-seq/Peaks/MACS2/PEAKS057552_Arntl_Q9WTL8_MACS2_5.bb	GSE132659; GSM3885070	NULL	31150621	Q9WTL8
EXP062194	ARNTL	Mus musculus	C	liver	liver	anti-BMAL1 antibody (Abcam ab93806)	MACS2	32854	http://gtrd.biouml.org/downloads/20.06/gtrdHub/mm10/bigBed/ChIP-seq/Peaks/MACS2/PEAKS057553_Arntl_Q9WTL8_MACS2_5.bb	GSE132659; GSM3885071	NULL	31150621	Q9WTL8
EXP062195	ARNTL	Mus musculus	C	liver	liver	anti-BMAL1 antibody (Abcam ab93806)	MACS2	15540	http://gtrd.biouml.org/downloads/20.06/gtrdHub/mm10/bigBed/ChIP-seq/Peaks/MACS2/PEAKS057554_Arntl_Q9WTL8_MACS2_5.bb	GSE132659; GSM3885072	NULL	31150621	Q9WTL8
EXP062236	BHLHE40	Mus musculus	unclassified	lung	alveolar macrophages	anti-Bhlhe40 (Novus Biologicals, NB100-1800, lot C2)	MACS2	11231	http://gtrd.biouml.org/downloads/20.06/gtrdHub/mm10/bigBed/ChIP-seq/Peaks/MACS2/PEAKS057576_Bhlhe40_O35185_MACS2_62.bb	GSE135018; GSM3983822	NULL	NULL	O35185
EXP062293	TCF4	Mus musculus	A	bone marrow	bone marrow-derived mesenchymal stem cells	anti-TCF4 (Santa Cruz, H-125, sc13027, lot C0707)	MACS2	71750	http://gtrd.biouml.org/downloads/20.06/gtrdHub/mm10/bigBed/ChIP-seq/Peaks/MACS2/PEAKS057615_Tcf4_Q60722_MACS2_575.bb	GSE137089; GSM4066684; GSM4066685	NULL	NULL	Q60722
EXP062294	TCF4	Mus musculus	A	bone marrow	bone marrow-derived mesenchymal stem cells	anti-TCF4 (Santa Cruz, H-125, sc13027, lot C0707)	MACS2	57403	http://gtrd.biouml.org/downloads/20.06/gtrdHub/mm10/bigBed/ChIP-seq/Peaks/MACS2/PEAKS057616_Tcf4_Q60722_MACS2_575.bb	GSE137089; GSM4066686; GSM4066687	NULL	NULL	Q60722
EXP062605	HIF1A	Homo sapiens	C	cell line	EA.hy 926 (human umbilical vein endothelial cell line)	anti-HIF-1alpha (Novus, NB100-134)	MACS2	4957	http://gtrd.biouml.org/downloads/20.06/gtrdHub/hg38/bigBed/ChIP-seq/Peaks/MACS2/PEAKS057878_HIF1A_Q16665_MACS2_4498.bb	GSE120524; GSM3402530	NULL	30566157	Q16665
EXP062606	HIF1A	Homo sapiens	C	cell line	EA.hy 926 (human umbilical vein endothelial cell line)	anti-HIF-1alpha (Novus, NB100-134)	MACS2	2643	http://gtrd.biouml.org/downloads/20.06/gtrdHub/hg38/bigBed/ChIP-seq/Peaks/MACS2/PEAKS057879_HIF1A_Q16665_MACS2_4498.bb	GSE120524; GSM3402533	NULL	30566157	Q16665
EXP062661	TCF12	Homo sapiens	A	cell line	Hep 3B2.1-7 (HEP-3B, Hepatocellular carcinoma)	anti-TCF12 (CST11825, Danvers, MA, USA)	MACS2	1	http://gtrd.biouml.org/downloads/20.06/gtrdHub/hg38/bigBed/ChIP-seq/Peaks/MACS2/PEAKS057920_TCF12_Q99081_MACS2_3039.bb	GSE133675; GSM3914362	NULL	31534521	Q99081
EXP062751	BHLHE40	Mus musculus	unclassified	stem cell	trophoblast stem cells	Bhlhe40	NA	NA	NA	GSE110950; GSM3019274	NULL	NULL	O35185
EXP062752	BHLHE40	Mus musculus	unclassified	stem cell	trophoblast stem cells	Bhlhe40	MACS2	1	http://gtrd.biouml.org/downloads/20.06/gtrdHub/mm10/bigBed/ChIP-seq/Peaks/MACS2/PEAKS057981_Bhlhe40_O35185_MACS2_96.bb	GSE110950; GSM3019275	NULL	NULL	O35185
EXP062771	ID2	Mus musculus	D	stem cell	trophoblast stem cells	Id2	NA	NA	NA	GSE110950; GSM3019299	NULL	NULL	P41136
EXP062772	ID2	Mus musculus	D	stem cell	trophoblast stem cells	Id2	MACS2	1021	http://gtrd.biouml.org/downloads/20.06/gtrdHub/mm10/bigBed/ChIP-seq/Peaks/MACS2/PEAKS058001_Id2_P41136_MACS2_96.bb	GSE110950; GSM3019300	NULL	NULL	P41136
EXP062932	ARNT	Rattus norvegicus	C	cerebral cortex	hippocampal neurons	anti-ARNT1 (clone D28F3, Cell Signaling Technology, Cat#5537)	MACS2	207857	http://gtrd.biouml.org/downloads/20.06/gtrdHub/rn6/bigBed/ChIP-seq/Peaks/MACS2/PEAKS058124_Arnt_P41739_MACS2_4576.bb	GSE127793; GSM3638950	NULL	31585079	P41739
EXP062933	ARNT	Rattus norvegicus	C	cerebral cortex	hippocampal neurons	anti-ARNT1 (clone D28F3, Cell Signaling Technology, Cat#5537)	MACS2	203801	http://gtrd.biouml.org/downloads/20.06/gtrdHub/rn6/bigBed/ChIP-seq/Peaks/MACS2/PEAKS058125_Arnt_P41739_MACS2_4576.bb	GSE127793; GSM3638951	NULL	31585079	P41739
EXP062934	ARNT	Rattus norvegicus	C	cerebral cortex	hippocampal neurons	anti-ARNT1 (clone D28F3, Cell Signaling Technology, Cat#5537)	MACS2	86759	http://gtrd.biouml.org/downloads/20.06/gtrdHub/rn6/bigBed/ChIP-seq/Peaks/MACS2/PEAKS058126_Arnt_P41739_MACS2_4576.bb	GSE127793; GSM3638952	NULL	31585079	P41739
EXP062935	ARNT	Rattus norvegicus	C	cerebral cortex	hippocampal neurons	anti-ARNT1 (clone D28F3, Cell Signaling Technology, Cat#5537)	MACS2	111356	http://gtrd.biouml.org/downloads/20.06/gtrdHub/rn6/bigBed/ChIP-seq/Peaks/MACS2/PEAKS058127_Arnt_P41739_MACS2_4576.bb	GSE127793; GSM3638953	NULL	31585079	P41739
EXP062936	NPAS4	Rattus norvegicus	unclassified	cerebral cortex	hippocampal neurons	anti-NPAS4 (clone 92-3, DART Neuroscience)	MACS2	47995	http://gtrd.biouml.org/downloads/20.06/gtrdHub/rn6/bigBed/ChIP-seq/Peaks/MACS2/PEAKS058128_Npas4_Q8CJH6_MACS2_4576.bb	GSE127793; GSM3638958	NULL	31585079	Q8CJH6
EXP062937	NPAS4	Rattus norvegicus	unclassified	cerebral cortex	hippocampal neurons	anti-NPAS4 (clone 92-3, DART Neuroscience)	MACS2	60043	http://gtrd.biouml.org/downloads/20.06/gtrdHub/rn6/bigBed/ChIP-seq/Peaks/MACS2/PEAKS058129_Npas4_Q8CJH6_MACS2_4576.bb	GSE127793; GSM3638959	NULL	31585079	Q8CJH6
EXP062938	ARNT	Rattus norvegicus	C	cerebral cortex	hippocampal neurons	anti-ARNT1 (clone D28F3, Cell Signaling Technology, Cat#5537)	MACS2	124748	http://gtrd.biouml.org/downloads/20.06/gtrdHub/rn6/bigBed/ChIP-seq/Peaks/MACS2/PEAKS058130_Arnt_P41739_MACS2_4576.bb	GSE127793; GSM3638962	NULL	31585079	P41739
EXP062939	ARNT	Rattus norvegicus	C	cerebral cortex	hippocampal neurons	anti-ARNT1 (clone D28F3, Cell Signaling Technology, Cat#5537)	MACS2	175395	http://gtrd.biouml.org/downloads/20.06/gtrdHub/rn6/bigBed/ChIP-seq/Peaks/MACS2/PEAKS058131_Arnt_P41739_MACS2_4576.bb	GSE127793; GSM3638963	NULL	31585079	P41739
EXP062940	ARNT	Rattus norvegicus	C	cerebral cortex	hippocampal neurons	anti-ARNT1 (clone D28F3, Cell Signaling Technology, Cat#5537)	MACS2	46455	http://gtrd.biouml.org/downloads/20.06/gtrdHub/rn6/bigBed/ChIP-seq/Peaks/MACS2/PEAKS058132_Arnt_P41739_MACS2_4576.bb	GSE127793; GSM3638964	NULL	31585079	P41739
EXP062941	ARNT	Rattus norvegicus	C	cerebral cortex	hippocampal neurons	anti-ARNT1 (clone D28F3, Cell Signaling Technology, Cat#5537)	MACS2	72406	http://gtrd.biouml.org/downloads/20.06/gtrdHub/rn6/bigBed/ChIP-seq/Peaks/MACS2/PEAKS058133_Arnt_P41739_MACS2_4576.bb	GSE127793; GSM3638965	NULL	31585079	P41739
EXP062942	NPAS4	Rattus norvegicus	unclassified	cerebral cortex	hippocampal neurons	anti-NPAS4 (clone 92-3, DART Neuroscience)	MACS2	1	http://gtrd.biouml.org/downloads/20.06/gtrdHub/rn6/bigBed/ChIP-seq/Peaks/MACS2/PEAKS058134_Npas4_Q8CJH6_MACS2_4576.bb	GSE127793; GSM3638970	NULL	31585079	Q8CJH6
EXP062943	NPAS4	Rattus norvegicus	unclassified	cerebral cortex	hippocampal neurons	anti-NPAS4 (clone 92-3, DART Neuroscience)	MACS2	18	http://gtrd.biouml.org/downloads/20.06/gtrdHub/rn6/bigBed/ChIP-seq/Peaks/MACS2/PEAKS058135_Npas4_Q8CJH6_MACS2_4576.bb	GSE127793; GSM3638971	NULL	31585079	Q8CJH6
EXP063259	ATOH8	Homo sapiens	A	vascular system	pulmonary artery endothelial cell	anti-FLAG M2 (Sigma-Aldrich, Merck, catalog# F3165)	MACS2	769	http://gtrd.biouml.org/downloads/20.06/gtrdHub/hg38/bigBed/ChIP-seq/Peaks/MACS2/PEAKS058315_ATOH8_Q96SQ7_MACS2_1564.bb	GSE104682; GSM2805412; GSM3587922	NULL	31719172	Q96SQ7
EXP063345	ASCL1	Homo sapiens	A	cell line	Kelly (neuroblastoma)	anti-ASCL1 (Santa Cruz, sc-374104X, I0711)	MACS2	10956	http://gtrd.biouml.org/downloads/20.06/gtrdHub/hg38/bigBed/ChIP-seq/Peaks/MACS2/PEAKS058367_ASCL1_P50553_MACS2_520.bb	GSE120074; GSM3462607	NULL	NULL	P50553
EXP063862	OLIG2	Homo sapiens	A	brain	brain prefrontal cortex region tissues	anti-Olig2 (RnD, catalog# AF2418, lot# UPA0718031)	MACS2	7233	http://gtrd.biouml.org/downloads/20.06/gtrdHub/hg38/bigBed/ChIP-seq/Peaks/MACS2/PEAKS058756_OLIG2_Q13516_MACS2_4716.bb	GSE129039; GSM3692161	NULL	NULL	Q13516
EXP063863	OLIG2	Homo sapiens	A	brain	brain prefrontal cortex region tissues	anti-Olig2 (RnD, catalog# AF2418, lot# UPA0718031)	MACS2	133	http://gtrd.biouml.org/downloads/20.06/gtrdHub/hg38/bigBed/ChIP-seq/Peaks/MACS2/PEAKS058757_OLIG2_Q13516_MACS2_4716.bb	GSE129039; GSM3692162	NULL	NULL	Q13516
EXP063864	OLIG2	Homo sapiens	A	brain	brain prefrontal cortex region tissues	anti-Olig2 (RnD, catalog# AF2418, lot# UPA0718031)	MACS2	19823	http://gtrd.biouml.org/downloads/20.06/gtrdHub/hg38/bigBed/ChIP-seq/Peaks/MACS2/PEAKS058758_OLIG2_Q13516_MACS2_4716.bb	GSE129039; GSM3692163	NULL	NULL	Q13516
EXP063865	OLIG2	Homo sapiens	A	brain	brain prefrontal cortex region tissues	anti-Olig2 (RnD, catalog# AF2418, lot# UPA0718031)	MACS2	2884	http://gtrd.biouml.org/downloads/20.06/gtrdHub/hg38/bigBed/ChIP-seq/Peaks/MACS2/PEAKS058759_OLIG2_Q13516_MACS2_4716.bb	GSE129039; GSM3692164	NULL	NULL	Q13516
EXP063866	OLIG2	Homo sapiens	A	brain	brain prefrontal cortex region tissues	anti-Olig2 (RnD, catalog# AF2418, lot# UPA0718031)	MACS2	32573	http://gtrd.biouml.org/downloads/20.06/gtrdHub/hg38/bigBed/ChIP-seq/Peaks/MACS2/PEAKS058760_OLIG2_Q13516_MACS2_4716.bb	GSE129039; GSM3692165	NULL	NULL	Q13516
EXP063867	OLIG2	Homo sapiens	A	brain	brain prefrontal cortex region tissues	anti-Olig2 (RnD, catalog# AF2418, lot# UPA0718031)	MACS2	44828	http://gtrd.biouml.org/downloads/20.06/gtrdHub/hg38/bigBed/ChIP-seq/Peaks/MACS2/PEAKS058761_OLIG2_Q13516_MACS2_4716.bb	GSE129039; GSM3692166	NULL	NULL	Q13516
EXP063868	OLIG2	Homo sapiens	A	brain	brain prefrontal cortex region tissues	anti-Olig2 (RnD, catalog# AF2418, lot# UPA0718031)	MACS2	7599	http://gtrd.biouml.org/downloads/20.06/gtrdHub/hg38/bigBed/ChIP-seq/Peaks/MACS2/PEAKS058762_OLIG2_Q13516_MACS2_4716.bb	GSE129039; GSM3692167	NULL	NULL	Q13516
EXP063869	OLIG2	Homo sapiens	A	brain	brain prefrontal cortex region tissues	anti-Olig2 (RnD, catalog# AF2418, lot# UPA0718031)	MACS2	29037	http://gtrd.biouml.org/downloads/20.06/gtrdHub/hg38/bigBed/ChIP-seq/Peaks/MACS2/PEAKS058763_OLIG2_Q13516_MACS2_4716.bb	GSE129039; GSM3692168	NULL	NULL	Q13516
EXP063870	OLIG2	Homo sapiens	A	brain	brain prefrontal cortex region tissues	anti-Olig2 (RnD, catalog# AF2418, lot# UPA0718031)	MACS2	7002	http://gtrd.biouml.org/downloads/20.06/gtrdHub/hg38/bigBed/ChIP-seq/Peaks/MACS2/PEAKS058764_OLIG2_Q13516_MACS2_4716.bb	GSE129039; GSM3692169	NULL	NULL	Q13516
EXP063871	OLIG2	Homo sapiens	A	brain	brain prefrontal cortex region tissues	anti-Olig2 (RnD, catalog# AF2418, lot# UPA0718031)	MACS2	8943	http://gtrd.biouml.org/downloads/20.06/gtrdHub/hg38/bigBed/ChIP-seq/Peaks/MACS2/PEAKS058765_OLIG2_Q13516_MACS2_4716.bb	GSE129039; GSM3692170	NULL	NULL	Q13516
EXP063872	OLIG2	Homo sapiens	A	brain	brain prefrontal cortex region tissues	anti-Olig2 (RnD, catalog# AF2418, lot# UPA0718031)	MACS2	17951	http://gtrd.biouml.org/downloads/20.06/gtrdHub/hg38/bigBed/ChIP-seq/Peaks/MACS2/PEAKS058766_OLIG2_Q13516_MACS2_4716.bb	GSE129039; GSM3692171	NULL	NULL	Q13516
EXP063883	ASCL1	Homo sapiens	A	cell line	NCI-H209 (Small cell lung carcinoma. Derived from metastatic site: Bone marrow)	anti-ASCL1 (#556604, BD Biosciences, Franklin Lakes, NJ, USA)	MACS2	95177	http://gtrd.biouml.org/downloads/20.06/gtrdHub/hg38/bigBed/ChIP-seq/Peaks/MACS2/PEAKS058776_ASCL1_P50553_MACS2_4717.bb	GSE129312; GSM3704421	NULL	31782890	P50553
EXP063891	ARNT	Homo sapiens	C	cell line	A549 (lung carcinoma)	anti-HIF1b (Novus NB100-110)	MACS2	5612	http://gtrd.biouml.org/downloads/20.06/gtrdHub/hg38/bigBed/ChIP-seq/Peaks/MACS2/PEAKS058783_ARNT_P27540_MACS2_38.bb	GSE130989; GSM3758308; GSM3758309	NULL	31822727	P27540
EXP063892	ARNT	Homo sapiens	C	cell line	HCT-116 (colon carcinoma)	anti-HIF1b (Novus NB100-110)	MACS2	15161	http://gtrd.biouml.org/downloads/20.06/gtrdHub/hg38/bigBed/ChIP-seq/Peaks/MACS2/PEAKS058784_ARNT_P27540_MACS2_417.bb	GSE130989; GSM3758310; GSM3758311	NULL	31822727	P27540
EXP063893	ARNT	Homo sapiens	C	cell line	PC3(bone mets prostate adenocarcinoma)	anti-HIF1b (Novus NB100-110)	MACS2	7885	http://gtrd.biouml.org/downloads/20.06/gtrdHub/hg38/bigBed/ChIP-seq/Peaks/MACS2/PEAKS058785_ARNT_P27540_MACS2_725.bb	GSE130989; GSM3758312; GSM3758313	NULL	31822727	P27540
EXP063894	ARNT	Homo sapiens	C	cell line	T47D (invasive ductal carcinoma)	anti-HIF1b (Novus NB100-110)	MACS2	35944	http://gtrd.biouml.org/downloads/20.06/gtrdHub/hg38/bigBed/ChIP-seq/Peaks/MACS2/PEAKS058786_ARNT_P27540_MACS2_111.bb	GSE130989; GSM3758314; GSM3758315	NULL	31822727	P27540
EXP063956	ARNTL	Homo sapiens	C	cancer	glioblastoma stem cells	anti-BMAL1	MACS2	22706	http://gtrd.biouml.org/downloads/20.06/gtrdHub/hg38/bigBed/ChIP-seq/Peaks/MACS2/PEAKS058829_ARNTL_O00327_MACS2_3548.bb	GSE134972; GSM3982994; GSM3982995	NULL	31455674	O00327
EXP063957	ARNTL	Homo sapiens	C	cancer	glioblastoma stem cells	anti-BMAL1	MACS2	19095	http://gtrd.biouml.org/downloads/20.06/gtrdHub/hg38/bigBed/ChIP-seq/Peaks/MACS2/PEAKS058830_ARNTL_O00327_MACS2_3548.bb	GSE134972; GSM3982997; GSM3982998	NULL	31455674	O00327
EXP063958	ARNTL	Homo sapiens	C	stem cell	hNSC (neural stem cells)	anti-BMAL1	MACS2	4617	http://gtrd.biouml.org/downloads/20.06/gtrdHub/hg38/bigBed/ChIP-seq/Peaks/MACS2/PEAKS058831_ARNTL_O00327_MACS2_915.bb	GSE134972; GSM3983000; GSM3983001	NULL	31455674	O00327
EXP063959	ARNTL	Homo sapiens	C	stem cell	hNSC (neural stem cells)	anti-BMAL1	MACS2	92820	http://gtrd.biouml.org/downloads/20.06/gtrdHub/hg38/bigBed/ChIP-seq/Peaks/MACS2/PEAKS058832_ARNTL_O00327_MACS2_915.bb	GSE134972; GSM3983003; GSM3983004	NULL	31455674	O00327
EXP064000	MYOD1	Homo sapiens	A	cell line	CTR (Rhabdomyosarcoma)	anti-MYOD (Santa Cruz, sc-760, M-318)	MACS2	47212	http://gtrd.biouml.org/downloads/20.06/gtrdHub/hg38/bigBed/ChIP-seq/Peaks/MACS2/PEAKS058861_MYOD1_P15172_MACS2_4754.bb	GSE137168; GSM4072349	NULL	NULL	P15172
EXP064001	MYOD1	Homo sapiens	A	cell line	CTR (Rhabdomyosarcoma)	anti-MYOD (Santa Cruz, sc-760, M-318)	MACS2	223305	http://gtrd.biouml.org/downloads/20.06/gtrdHub/hg38/bigBed/ChIP-seq/Peaks/MACS2/PEAKS058862_MYOD1_P15172_MACS2_4754.bb	GSE137168; GSM4072350	NULL	NULL	P15172
EXP064004	MYOD1	Homo sapiens	A	cell line	RD (Embryonal rhabdomyosarcoma)	anti-MyoD (Santa Cruz, cat sc-32758, lot I1113)	MACS2	124466	http://gtrd.biouml.org/downloads/20.06/gtrdHub/hg38/bigBed/ChIP-seq/Peaks/MACS2/PEAKS058865_MYOD1_P15172_MACS2_2598.bb	GSE137168; GSM4072354	NULL	NULL	P15172
EXP064005	MYOD1	Homo sapiens	A	cell line	RD (Embryonal rhabdomyosarcoma)	anti-MyoD (Santa Cruz, cat sc-32758, lot I1113)	MACS2	85129	http://gtrd.biouml.org/downloads/20.06/gtrdHub/hg38/bigBed/ChIP-seq/Peaks/MACS2/PEAKS058866_MYOD1_P15172_MACS2_2598.bb	GSE137168; GSM4072355	NULL	NULL	P15172
EXP064033	NCOA3	Homo sapiens	B	cell line	MCF10A (breast epithelial cells)	anti-AIB1 (CST 2126, Lot 4)	MACS2	49	http://gtrd.biouml.org/downloads/20.06/gtrdHub/hg38/bigBed/ChIP-seq/Peaks/MACS2/PEAKS058888_NCOA3_Q9Y6Q9_MACS2_583.bb	GSE137284; GSM4074520; GSM4074521; GSM4074522	NULL	NULL	Q9Y6Q9
EXP064064	MYCN	Homo sapiens	B	cell line	COG-N-415 (Neuroblastoma)	anti-N-MYC (Active Motif, #61185)	MACS2	89122	http://gtrd.biouml.org/downloads/20.06/gtrdHub/hg38/bigBed/ChIP-seq/Peaks/MACS2/PEAKS058906_MYCN_P04198_MACS2_4756.bb	GSE138295; GSM4104624	NULL	NULL	P04198
EXP064065	MYC	Homo sapiens	B	cell line	Kelly (neuroblastoma)	anti-MYC (Santa Cruz N262, #sc-764)	MACS2	14868	http://gtrd.biouml.org/downloads/20.06/gtrdHub/hg38/bigBed/ChIP-seq/Peaks/MACS2/PEAKS058907_MYC_P01106_MACS2_520.bb	GSE138295; GSM4104626	NULL	NULL	P01106
EXP064066	MYCN	Homo sapiens	B	cell line	LA-N-5 (Neuroblastoma. Derived from metastatic site: Bone marrow)	anti-N-MYC (Active Motif, #61185)	MACS2	101528	http://gtrd.biouml.org/downloads/20.06/gtrdHub/hg38/bigBed/ChIP-seq/Peaks/MACS2/PEAKS058908_MYCN_P04198_MACS2_4759.bb	GSE138295; GSM4104628	NULL	NULL	P04198
EXP064067	MYCN	Homo sapiens	B	cell line	NB-1643 (neuroblastoma)	anti-N-MYC (Active Motif, #61185)	MACS2	73016	http://gtrd.biouml.org/downloads/20.06/gtrdHub/hg38/bigBed/ChIP-seq/Peaks/MACS2/PEAKS058909_MYCN_P04198_MACS2_1101.bb	GSE138295; GSM4104630	NULL	NULL	P04198
EXP064068	MYC	Homo sapiens	B	cell line	NB69 (neuroblastoma)	anti-MYC (Santa Cruz N262, #sc-764)	MACS2	49515	http://gtrd.biouml.org/downloads/20.06/gtrdHub/hg38/bigBed/ChIP-seq/Peaks/MACS2/PEAKS058910_MYC_P01106_MACS2_1195.bb	GSE138295; GSM4104632	NULL	NULL	P01106
EXP064069	MYCN	Homo sapiens	B	cell line	NB69 (neuroblastoma)	anti-N-MYC (Active Motif, #61185)	MACS2	510	http://gtrd.biouml.org/downloads/20.06/gtrdHub/hg38/bigBed/ChIP-seq/Peaks/MACS2/PEAKS058911_MYCN_P04198_MACS2_1195.bb	GSE138295; GSM4104633	NULL	NULL	P04198
EXP064070	MYC	Homo sapiens	B	cell line	SK-N-AS (neuroblastoma)	anti-MYC (Santa Cruz N262, #sc-764)	MACS2	32738	http://gtrd.biouml.org/downloads/20.06/gtrdHub/hg38/bigBed/ChIP-seq/Peaks/MACS2/PEAKS058912_MYC_P01106_MACS2_1194.bb	GSE138295; GSM4104635	NULL	NULL	P01106
EXP064071	MYC	Homo sapiens	B	cell line	SK-N-SH (neuroblastoma)	anti-MYC (Santa Cruz N262, #sc-764)	MACS2	46463	http://gtrd.biouml.org/downloads/20.06/gtrdHub/hg38/bigBed/ChIP-seq/Peaks/MACS2/PEAKS058913_MYC_P01106_MACS2_665.bb	GSE138295; GSM4104637	NULL	NULL	P01106
EXP064099	TCF3	Homo sapiens	A	cell line	Ramos (Burkitt lymphoma)	anti-E2A (Cell Signaling Technology, Cat#12258)	MACS2	10913	http://gtrd.biouml.org/downloads/20.06/gtrdHub/hg38/bigBed/ChIP-seq/Peaks/MACS2/PEAKS058928_TCF3_P15923_MACS2_768.bb	GSE139810; GSM4146632	NULL	NULL	P15923
EXP064120	ASCL1	Homo sapiens	A	cell line	NCI-H209 (Small cell lung carcinoma. Derived from metastatic site: Bone marrow)	anti-ASCL1 (#556604, BD Biosciences, Franklin Lakes, NJ, USA)	MACS2	37196	http://gtrd.biouml.org/downloads/20.06/gtrdHub/hg38/bigBed/ChIP-seq/Peaks/MACS2/PEAKS058947_ASCL1_P50553_MACS2_4717.bb	GSE139868; GSM4147961	NULL	31782890	P50553
EXP064156	TWIST1	Homo sapiens	A	cell line	PLC/PRF/5 (Hepatocellular carcinoma)	anti-Twist1 (Abcam, ab50887)	MACS2	123	http://gtrd.biouml.org/downloads/20.06/gtrdHub/hg38/bigBed/ChIP-seq/Peaks/MACS2/PEAKS058970_TWIST1_Q15672_MACS2_4779.bb	GSE141965; GSM4217248	NULL	NULL	Q15672
EXP064158	TWIST1	Homo sapiens	A	cell line	PLC/PRF/5 (Hepatocellular carcinoma)	anti-Twist1 (Abcam, ab50887)	MACS2	1828	http://gtrd.biouml.org/downloads/20.06/gtrdHub/hg38/bigBed/ChIP-seq/Peaks/MACS2/PEAKS058972_TWIST1_Q15672_MACS2_4779.bb	GSE141965; GSM4217246; GSM4217247	NULL	NULL	Q15672
EXP064181	MYC	Homo sapiens	B	cell line	P493 (Lymphoma derived)	anti-Myc (Santa Cruz Biotechnology, Catalog#: sc-764, Antibody name: N262, Lot#: D0413)	MACS2	46397	http://gtrd.biouml.org/downloads/20.06/gtrdHub/hg38/bigBed/ChIP-seq/Peaks/MACS2/PEAKS058988_MYC_P01106_MACS2_2711.bb	GSE77061; GSM2043200	NULL	NULL	P01106
EXP064182	MYC	Homo sapiens	B	cell line	P493 (Lymphoma derived)	anti-Myc (Santa Cruz Biotechnology, Catalog#: sc-764, Antibody name: N262, Lot#: D0413)	MACS2	135733	http://gtrd.biouml.org/downloads/20.06/gtrdHub/hg38/bigBed/ChIP-seq/Peaks/MACS2/PEAKS058989_MYC_P01106_MACS2_2711.bb	GSE77061; GSM2043201	NULL	NULL	P01106
EXP064192	TCF4	Homo sapiens	A	cell line	SW1783 (Anaplastic astrocytoma)	anti-TCF4 antibody (Cell signaling, #2569)	MACS2	942	http://gtrd.biouml.org/downloads/20.06/gtrdHub/hg38/bigBed/ChIP-seq/Peaks/MACS2/PEAKS058995_TCF4_P15884_MACS2_4787.bb	GSE92483; GSM2430489	NULL	NULL	P15884
EXP064349	MYC	Mus musculus	B	cell line	V6.5 (embryonic stem cells)	anti-C-Myc(N-262, Santa Cruz, catalog# sc-764, lot# 12613)	MACS2	19239	http://gtrd.biouml.org/downloads/20.06/gtrdHub/mm10/bigBed/ChIP-seq/Peaks/MACS2/PEAKS059106_Myc_P01108_MACS2_252.bb	GSE125435; GSM3573898	NULL	NULL	P01108
EXP064350	MYC	Mus musculus	B	cell line	V6.5 (embryonic stem cells)	anti-C-Myc(N-262, Santa Cruz, catalog# sc-764, lot# 12613)	MACS2	6375	http://gtrd.biouml.org/downloads/20.06/gtrdHub/mm10/bigBed/ChIP-seq/Peaks/MACS2/PEAKS059107_Myc_P01108_MACS2_252.bb	GSE125435; GSM3613354	NULL	NULL	P01108
EXP064544	MYOD1	Mus musculus	A	muscular tissue	myotube differentiated from primary myoblasts	anti-MyoD (SC-760)	MACS2	10457	http://gtrd.biouml.org/downloads/20.06/gtrdHub/mm10/bigBed/ChIP-seq/Peaks/MACS2/PEAKS059241_Myod1_P10085_MACS2_4865.bb	GSE134251; GSM3940470	NULL	NULL	P10085
EXP064545	MYOD1	Mus musculus	A	muscular tissue	myotube differentiated from primary myoblasts	anti-MyoD (SC-760)	MACS2	15785	http://gtrd.biouml.org/downloads/20.06/gtrdHub/mm10/bigBed/ChIP-seq/Peaks/MACS2/PEAKS059242_Myod1_P10085_MACS2_4865.bb	GSE134251; GSM3940471	NULL	NULL	P10085
EXP064630	MYC	Mus musculus	B	cancer	small cell lung cancer derived from lung	anti-MYC (CST, 13987)	MACS2	51097	http://gtrd.biouml.org/downloads/20.06/gtrdHub/mm10/bigBed/ChIP-seq/Peaks/MACS2/PEAKS059298_Myc_P01108_MACS2_4904.bb	GSE142496; GSM4230478	NULL	31164374	P01108
EXP064631	MYC	Mus musculus	B	cancer	small cell lung cancer derived from lung	anti-MYC (CST, 13987)	MACS2	70812	http://gtrd.biouml.org/downloads/20.06/gtrdHub/mm10/bigBed/ChIP-seq/Peaks/MACS2/PEAKS059299_Myc_P01108_MACS2_4904.bb	GSE142496; GSM4230479	NULL	31164374	P01108
EXP064632	MYC	Mus musculus	B	cancer	small cell lung cancer derived from lung	anti-MYC (CST, 13987)	MACS2	56878	http://gtrd.biouml.org/downloads/20.06/gtrdHub/mm10/bigBed/ChIP-seq/Peaks/MACS2/PEAKS059300_Myc_P01108_MACS2_4904.bb	GSE142496; GSM4230480	NULL	31164374	P01108
EXP064633	MYC	Mus musculus	B	cancer	small cell lung cancer derived from lung	anti-MYC (CST, 13987)	MACS2	139147	http://gtrd.biouml.org/downloads/20.06/gtrdHub/mm10/bigBed/ChIP-seq/Peaks/MACS2/PEAKS059301_Myc_P01108_MACS2_4904.bb	GSE142496; GSM4230481	NULL	31164374	P01108
NA	MYCL	NA	NA	NA	NA	NA	NA	NA	NA	NA	NA	NA	NA
NA	NEUROD6	NA	NA	NA	NA	NA	NA	NA	NA	NA	NA	NA	NA
NA	NHLH2	NA	NA	NA	NA	NA	NA	NA	NA	NA	NA	NA	NA
NA	SIM1	NA	NA	NA	NA	NA	NA	NA	NA	NA	NA	NA	NA
NA	NEUROG1	NA	NA	NA	NA	NA	NA	NA	NA	NA	NA	NA	NA
NA	OLIG1	NA	NA	NA	NA	NA	NA	NA	NA	NA	NA	NA	NA
NA	HELT	NA	NA	NA	NA	NA	NA	NA	NA	NA	NA	NA	NA
NA	ATOH7	NA	NA	NA	NA	NA	NA	NA	NA	NA	NA	NA	NA
NA	HES3	NA	NA	NA	NA	NA	NA	NA	NA	NA	NA	NA	NA
NA	HES6	NA	NA	NA	NA	NA	NA	NA	NA	NA	NA	NA	NA
NA	SCX	NA	NA	NA	NA	NA	NA	NA	NA	NA	NA	NA	NA
NA	ASCL4	NA	NA	NA	NA	NA	NA	NA	NA	NA	NA	NA	NA
NA	TCF23	NA	NA	NA	NA	NA	NA	NA	NA	NA	NA	NA	NA
NA	FIGLA	NA	NA	NA	NA	NA	NA	NA	NA	NA	NA	NA	NA
NA	ASCL5	NA	NA	NA	NA	NA	NA	NA	NA	NA	NA	NA	NA
NA	OLIG3	NA	NA	NA	NA	NA	NA	NA	NA	NA	NA	NA	NA
NA	ASCL3	NA	NA	NA	NA	NA	NA	NA	NA	NA	NA	NA	NA
NA	BHLHE22	NA	NA	NA	NA	NA	NA	NA	NA	NA	NA	NA	NA
NA	TCF15	NA	NA	NA	NA	NA	NA	NA	NA	NA	NA	NA	NA
NA	SOHLH1	NA	NA	NA	NA	NA	NA	NA	NA	NA	NA	NA	NA
NA	CCDC169-SOHLH2	NA	NA	NA	NA	NA	NA	NA	NA	NA	NA	NA	NA
NA	TFEC	NA	NA	NA	NA	NA	NA	NA	NA	NA	NA	NA	NA
NA	MESP1	NA	NA	NA	NA	NA	NA	NA	NA	NA	NA	NA	NA
NA	SOHLH2	NA	NA	NA	NA	NA	NA	NA	NA	NA	NA	NA	NA
NA	MESP2	NA	NA	NA	NA	NA	NA	NA	NA	NA	NA	NA	NA
NA	NPAS1	NA	NA	NA	NA	NA	NA	NA	NA	NA	NA	NA	NA
NA	BHLHA9	NA	NA	NA	NA	NA	NA	NA	NA	NA	NA	NA	NA
NA	NEUROD4	NA	NA	NA	NA	NA	NA	NA	NA	NA	NA	NA	NA
NA	TAL2	NA	NA	NA	NA	NA	NA	NA	NA	NA	NA	NA	NA
NA	TCF24	NA	NA	NA	NA	NA	NA	NA	NA	NA	NA	NA	NA
NA	BHLHE23	NA	NA	NA	NA	NA	NA	NA	NA	NA	NA	NA	NA
NA	USF3	NA	NA	NA	NA	NA	NA	NA	NA	NA	NA	NA	NA
